# Supplementary material for: Elizabethkingia anophelis: Physiologic and Transcriptomic Responses to Iron Stress
Source: Front Microbiol. 2020 May 7;11:804. doi: 10.3389/fmicb.2020.00804 (PMC7221216; doi:10.3389/fmicb.2020.00804)
Supplement: Supplementary file 1 [file Table_1.xlsx]

## Sheet: ShichengEK_ag1_DE.csv
Table S1 Total transcried genes detected in E. anophelis under the iron stress (low iron versus high iron)
Annotated Function	Gene name	Low iron 1	Low iron 2	Low iron 3	High iron 1	High iron 2	High iron 3	logFC	logCPM	PValue	FDR
NAD(P)H dehydrogenase (quinone)	EAAG1_00005	42.9228	59.468	66.0128	66.9103	73.6305	84.2129	0.415328	6.04009	0.084132	0.35934
COG0664 cAMP-binding proteins - catabolite gene	EAAG1_00010	48.3829	58.1724	58.6371	51.1441	63.4274	69.553	0.157139	5.87074	0.507037	0.841107
esterase	EAAG1_00015	83.1155	82.4	98.0973	103.249	93.7212	126.238	0.292892	6.61547	0.18913	0.548924
methionine aminopeptidase	EAAG1_00020	54.9047	93.4126	100.31	38.6465	96.6664	58.4767	-0.356115	6.21243	0.270519	0.645699
peptide deformylase	EAAG1_00025	50.9613	63.4843	72.1593	44.7991	73.7357	54.4045	-0.106566	5.91357	0.67769	0.915869
COG0664 cAMP-binding proteins - catabolite gene	EAAG1_00030	65.6734	55.1925	62.0791	81.1383	60.0615	79.4892	0.268457	6.07665	0.239261	0.614149
aconitate hydratase 1	EAAG1_00035	294.544	270.262	162.02	472.41	239.404	475.958	0.708286	8.31844	0.0391871	0.227829
COG1048 Aconitase A	EAAG1_00040	660.222	719.834	436.029	1089.98	647.002	1289.91	0.736909	9.65699	0.0484441	0.262595
hypothetical protein	EAAG1_00045	35.9459	38.7384	35.0347	41.146	36.2893	43.3281	0.136414	5.27303	0.569347	0.870953
Beta-lactamase	EAAG1_00050	110.871	110.644	116.537	199.577	121.701	201.329	0.626917	7.16609	0.00995702	0.0899548
SNF2-like protein	EAAG1_00055	338.984	362.768	365.345	438.378	403.495	407.382	0.227275	8.59364	0.430085	0.791065
metallophosphoesterase	EAAG1_00060	162.894	175.294	174.436	162.277	179.869	147.413	-0.0659947	7.38656	0.765264	0.939941
hypothetical protein	EAAG1_00065	45.1978	50.917	60.604	59.7963	59.6407	77.2087	0.325922	5.88646	0.172167	0.523172
hypothetical protein	EAAG1_00070	29.5758	29.4101	24.217	19.0348	21.6684	24.596	-0.347072	4.64642	0.188945	0.54882
hypothetical protein	EAAG1_00075	1.82005	1.03648	1.72101	0.192271	1.05186	0.488663	-1.20815	0.451863	0.0269316	0.182485
hypothetical protein	EAAG1_00080	67.1901	79.0315	54.9492	42.4919	49.5428	54.7302	-0.453501	5.86531	0.0596124	0.294941
hypothetical protein	EAAG1_00085	18.6555	25.3937	15.9808	4.99904	9.46678	6.18973	-1.51307	3.78859	5.39007e-06	0.000174279
hypothetical protein	EAAG1_00090	131.65	195.506	111.865	386.272	66.583	463.904	1.06166	7.82012	0.0320067	0.204466
hypothetical protein	EAAG1_00095	40.1927	36.795	39.5831	25.9566	36.6049	29.3198	-0.337728	5.13215	0.182681	0.539985
hypothetical protein	EAAG1_00100	45.5012	51.6944	52.7365	38.8387	43.6524	42.8395	-0.257695	5.52935	0.268683	0.643251
cation diffusion facilitator family transporter	EAAG1_00105	93.4291	105.98	119.364	167.276	161.04	149.205	0.582415	7.05493	0.00705962	0.0684783
hypothetical protein	EAAG1_00110	36.0976	48.5849	57.039	82.8688	72.789	71.1819	0.676078	5.94644	0.00523841	0.0554632
efflux transporter, RND family, MFP subunit	EAAG1_00115	100.406	115.567	120.839	224.38	169.771	212.243	0.847074	7.29826	0.000204753	0.00424
heavy metal efflux pump, CzcA family protein	EAAG1_00120	355.971	452.293	463.688	486.638	607.767	470.745	0.29933	8.88617	0.338462	0.710867
beta-lactamase	EAAG1_00125	163.653	171.796	172.101	178.235	204.693	147.25	0.0635062	7.43676	0.783465	0.94544
COG0346 Lactoylglutathione lyase and related lyases	EAAG1_00130	45.0462	44.439	43.1481	158.624	48.9117	107.017	1.2429	6.2206	0.000215847	0.00444476
hypothetical protein	EAAG1_00135	104.956	122.952	125.142	114.786	147.787	141.549	0.195587	6.98297	0.374507	0.749448
esterase	EAAG1_00140	466.387	387.254	472.293	58.8349	112.97	78.6747	-2.40122	8.03968	1.92801e-15	2.9611e-13
TonB-dependent receptor plug	EAAG1_00145	1220.64	947.212	927.499	167.66	290.735	202.469	-2.2269	9.29098	4.20474e-10	2.81794e-08
lipoprotein	EAAG1_00150	905.777	600.121	505.238	98.0582	135.27	119.234	-2.51109	8.62316	4.24713e-13	4.74391e-11
hypothetical protein	EAAG1_00155	9154.23	8773.27	6915.86	183.426	215.317	216.478	-5.33532	12.051	2.35137e-39	8.66716e-36
methylamine utilization protein	EAAG1_00160	263.452	216.624	214.019	69.9866	142.107	86.0047	-1.21608	7.37282	1.14736e-05	0.000341063
hypothetical protein	EAAG1_00165	51.4163	48.0667	42.1646	26.7257	42.3902	32.0889	-0.478342	5.35097	0.0684523	0.321421
AraC-type helix-turn-helix domain-containing	EAAG1_00170	132.712	169.853	172.961	108.441	185.759	147.413	-0.105365	7.25938	0.674039	0.915779
hypothetical protein	EAAG1_00175	116.483	138.629	146.285	95.9432	173.032	116.79	-0.0553233	7.03954	0.824342	0.955898
hypothetical protein	EAAG1_00180	5.46014	6.08931	7.74452	19.9962	10.0979	20.5238	1.37488	3.55914	7.83111e-05	0.00182693
transcription activator, effector binding	EAAG1_00185	63.7016	67.7598	66.3816	95.9432	73.7357	101.805	0.454377	6.29348	0.042408	0.240636
agmatine deiminase	EAAG1_00190	129.83	145.884	146.9	102.673	156.728	129.17	-0.119537	7.08251	0.599733	0.885637
hypothetical protein	EAAG1_00195	18.8072	22.673	20.4062	22.3034	20.5114	29.8084	0.2273	4.50278	0.411503	0.773484
hypothetical protein	EAAG1_00200	33.6709	34.5925	29.9947	25.1875	34.1856	27.8538	-0.166373	4.96486	0.511164	0.844123
hypothetical protein	EAAG1_00205	29.7274	33.556	28.6424	52.49	32.6078	53.59	0.588749	5.27123	0.0306681	0.197973
peptidase M12A astacin	EAAG1_00210	170.478	198.486	179.107	159.969	218.367	192.696	0.0599738	7.54559	0.798504	0.949618
hypothetical protein	EAAG1_00215	39.4343	48.0667	54.8263	39.2233	56.4851	45.1199	-0.0126131	5.57065	0.960457	0.997791
cobalamin synthesis protein P47K	EAAG1_00220	86.9072	110.126	131.657	81.1383	133.797	95.2893	-0.0816292	6.73937	0.747157	0.937728
hypothetical protein	EAAG1_00225	47.9279	53.3786	28.8883	59.4117	37.5516	52.9385	0.200889	5.55099	0.488129	0.830675
hypothetical protein	EAAG1_00230	13.9537	21.8956	28.2737	19.8039	24.824	20.5238	0.023245	4.45108	0.942715	0.992074
COG0376 Catalase (peroxidase I)	EAAG1_00235	1247.49	1087.91	659.76	1137.47	881.989	994.103	0.00882055	9.96821	0.980366	1
PepSY-associated TM helix domain-containing	EAAG1_00240	1002.09	628.236	631.363	86.9065	160.725	116.628	-2.6329	8.77488	9.44673e-13	9.6724e-11
TonB-dependent siderophore receptor	EAAG1_00245	5050.33	2869.1	2990.62	155.932	301.885	193.999	-4.06429	10.9124	9.74072e-21	2.11202e-18
AraC family transcriptional regulator	EAAG1_00250	339.287	269.744	214.265	71.5248	108.973	86.982	-1.61947	7.50897	8.29229e-10	5.09423e-08
AraC family transcriptional regulator	EAAG1_00255	653.852	418.09	344.447	55.1818	110.656	68.2499	-2.59417	8.10561	1.37522e-13	1.58409e-11
Siderophore-interacting protein	EAAG1_00260	916.09	944.621	825.222	53.2591	129.379	66.2953	-3.42876	8.93535	1.38597e-17	2.55435e-15
TonB-dependent siderophore receptor	EAAG1_00275	1198.8	1520.51	1543.74	137.281	235.407	191.067	-2.91798	9.65266	3.69038e-15	5.23183e-13
propeptide PepSY amd peptidase M4	EAAG1_00280	456.073	793.943	664.062	97.2891	160.304	117.931	-2.34848	8.57755	1.46307e-11	1.25416e-09
hypothetical protein	EAAG1_00285	297.881	277.388	221.395	144.588	136.532	148.391	-0.891273	7.67713	0.00017727	0.0038003
GCN5-like N-acetyltransferase	EAAG1_00290	39.8894	47.1598	52.8594	40.5692	48.7013	51.1467	0.00573828	5.55535	0.986588	1
MarR family transcriptional regulator	EAAG1_00295	64.005	70.4805	76.9535	59.4117	67.6349	74.1139	-0.0716218	6.10987	0.74874	0.937728
hypothetical protein	EAAG1_00300	133.015	123.73	130.796	123.053	113.075	122.654	-0.111665	6.96184	0.596169	0.885054
GCN5-like N-acetyltransferase	EAAG1_00305	41.2544	43.7912	43.8856	31.7247	41.2331	36.1611	-0.237341	5.32171	0.326913	0.701114
alanine racemase	EAAG1_00310	70.9818	99.7611	109.038	81.7152	131.273	113.696	0.224683	6.66412	0.377342	0.749802
hypothetical protein	EAAG1_00315	255.413	291.769	266.756	213.805	294.733	254.431	-0.0927797	8.03969	0.717548	0.923492
hydrolase, haloacid dehalogenase family protein	EAAG1_00320	121.791	113.235	101.785	230.341	120.018	166.797	0.617165	7.15459	0.0161125	0.125828
COG0664 cAMP-binding proteins - catabolite gene	EAAG1_00325	48.3829	46.6415	43.8856	29.9943	45.3354	32.7404	-0.356211	5.37502	0.163487	0.51199
hypothetical protein	EAAG1_00330	16.6838	16.4541	19.2998	20.573	18.618	15.3114	0.0537123	4.17765	0.845334	0.958739
hypothetical protein	EAAG1_00335	29.4241	36.6654	50.155	34.9933	51.0154	40.8848	0.128226	5.35255	0.653662	0.90917
GCN5-related N-acetyltransferase	EAAG1_00340	45.0462	49.8805	58.0225	74.6011	64.6897	91.0542	0.588397	6.00249	0.0119481	0.103382
hypothetical protein	EAAG1_00345	43.3778	37.8315	35.1577	43.0687	33.3441	29.6456	-0.135619	5.22196	0.608717	0.88931
Organic hydroperoxide resistance protein	EAAG1_00350	90.5473	66.5937	74.2491	96.1355	68.1608	72.8108	0.0336653	6.2911	0.886822	0.975501
hypothetical protein	EAAG1_00355	49.5963	48.7145	53.7199	62.2958	56.5903	88.7738	0.448279	5.91124	0.0681533	0.320834
hypothetical protein	EAAG1_00360	92.8224	105.98	104.244	87.8678	105.502	93.0088	-0.0806046	6.62273	0.707199	0.919898
hypothetical protein	EAAG1_00365	74.7736	75.7925	87.4025	75.3702	85.201	62.0602	-0.0949522	6.26819	0.672451	0.915139
hypothetical protein	EAAG1_00370	133.773	147.31	156.489	136.897	168.193	133.568	0.00436318	7.19328	0.987165	1
Zn-dependent hydrolase of the beta-lactamase	EAAG1_00375	197.475	217.531	226.189	170.544	239.51	201.818	-0.0668006	7.70854	0.781445	0.945325
COG2220 Predicted Zn-dependent hydrolases of the	EAAG1_00380	283.017	265.727	212.298	201.5	233.093	211.102	-0.236602	7.87499	0.335256	0.707763
alkylhydroperoxidase like protein, AhpD family	EAAG1_00385	92.2157	91.7284	73.1427	96.52	75.8395	81.2809	-0.0206664	6.41558	0.930894	0.98941
COG0664 cAMP-binding proteins - catabolite gene	EAAG1_00390	134.38	146.143	109.898	260.143	111.287	232.766	0.628708	7.37414	0.0345967	0.212894
COG1376 Uncharacterized protein conserved in	EAAG1_00395	284.989	194.34	145.302	181.312	180.079	158.978	-0.262937	7.57815	0.325564	0.700542
hypothetical protein	EAAG1_00400	37.6143	42.7547	43.7627	28.4561	42.3902	30.1342	-0.29256	5.2427	0.258681	0.631531
hypothetical protein	EAAG1_00405	89.4856	110.515	108.546	84.4069	127.696	116.302	0.0914083	6.73451	0.700304	0.917626
hypothetical protein	EAAG1_00410	35.1876	34.4629	39.0914	36.1469	42.6005	32.5775	0.0362606	5.2087	0.893044	0.977423
S-adenosyl-L-homocysteine hydrolase	EAAG1_00415	1282.07	825.037	796.457	1209.19	601.772	916.895	-0.0901686	9.8746	0.809158	0.953198
Siderophore (Surfactin) biosynthesis regulatory	EAAG1_00420	73.4086	62.9661	66.3816	117.093	67.9505	104.411	0.511054	6.3612	0.0362015	0.218037
hypothetical protein	EAAG1_00425	288.932	268.448	270.444	421.65	278.429	384.252	0.388993	8.31691	0.165247	0.51345
HxlR family transcriptional regulator	EAAG1_00430	67.9484	71.517	56.4244	56.5277	52.2777	63.0375	-0.189605	5.94389	0.408083	0.771728
NAD(P)H dehydrogenase (quinone)	EAAG1_00435	41.7094	49.8805	51.7531	38.6465	59.0096	46.5859	0.0124623	5.59293	0.970064	0.998352
UDP-N-acetylmuramoyl-tripeptide--D-alanyl-D-alanine	EAAG1_00440	186.555	163.893	177.878	242.646	158.2	205.89	0.198648	7.56519	0.409087	0.772279
hypothetical protein	EAAG1_00445	156.069	164.282	140.508	171.89	124.436	176.57	0.0360802	7.28408	0.875044	0.970924
hypothetical protein	EAAG1_00450	139.385	135.001	135.836	295.713	108.132	238.956	0.646625	7.45626	0.038121	0.22556
anhydro-N-acetylmuramic acid kinase	EAAG1_00455	123.308	136.167	137.066	115.17	143.054	134.708	-0.0123955	7.04314	0.95431	0.996484
hypothetical protein	EAAG1_00460	35.3392	29.7988	40.4436	37.3006	30.6093	32.4146	-0.0764674	5.11188	0.779038	0.944276
outer membrane protein	EAAG1_00465	493.233	314.571	379.973	447.991	254.025	300.202	-0.245416	8.51259	0.452031	0.803368
DNA polymerase III subunits gamma and tau	EAAG1_00470	562.091	476.91	432.464	742.358	356.477	540.624	0.155695	9.01864	0.65412	0.90917
magnesium and cobalt transport protein	EAAG1_00475	178.971	187.991	154.768	273.025	155.466	231.3	0.337656	7.6228	0.191774	0.553115
3-oxoacyl-(acyl carrier protein) synthase	EAAG1_00480	159.406	133.447	180.337	109.21	136.216	120.863	-0.368386	7.1317	0.100251	0.397341
hypothetical protein	EAAG1_00485	36.5526	37.1837	50.7696	41.9151	43.5472	33.7177	-0.0630217	5.35459	0.810937	0.953466
alpha-1,2-mannosidase	EAAG1_00490	536.155	484.554	400.625	917.902	513.31	732.832	0.606314	9.22332	0.0752584	0.339123
LysR family transcriptional regulator	EAAG1_00495	170.781	172.315	141.368	164.199	158.937	178.362	0.0498366	7.36273	0.823995	0.955898
major facilitator transporter	EAAG1_00500	82.2055	101.186	104.49	57.1045	123.699	74.6025	-0.169325	6.50677	0.538163	0.853762
N-ethylmaleimide reductase	EAAG1_00505	76.442	94.4491	115.307	62.8726	114.864	76.2314	-0.169749	6.49827	0.519629	0.845916
COG0667 Predicted oxidoreductases (related to	EAAG1_00510	81.2954	93.6718	103.014	98.635	116.757	128.193	0.305732	6.69877	0.171832	0.522676
hypothetical protein	EAAG1_00515	101.468	112.458	132.886	112.286	151.889	147.902	0.249395	6.98628	0.274505	0.650132
hypothetical protein	EAAG1_00520	51.7197	45.7346	46.5901	67.2948	53.1192	73.1366	0.424322	5.81973	0.0696626	0.324623
hypothetical protein	EAAG1_00525	77.9587	69.0554	78.3057	77.1007	69.5283	69.7159	-0.0593504	6.20709	0.785489	0.94544
six-hairpin glycosidase-like protein	EAAG1_00530	595.004	546.095	409.968	1005.96	406.23	661.65	0.418819	9.23907	0.264933	0.639517
hypothetical protein	EAAG1_00535	36.5526	40.4227	48.9257	33.6474	43.9679	43.0023	-0.0601947	5.37166	0.814279	0.955577
1,4-alpha-glucan-branching protein	EAAG1_00540	524.932	677.339	424.842	389.541	344.065	537.855	-0.355927	8.91698	0.287428	0.66549
glycogen synthase, ADP-glucose transglucosylase	EAAG1_00545	243.583	303.3	208.365	128.822	225.099	203.935	-0.436009	7.77609	0.11472	0.424557
glucose-1-phosphate adenylyltransferase	EAAG1_00550	648.695	798.866	504.623	406.653	418.221	553.492	-0.502124	9.11735	0.129788	0.456925
2-oxoglutarate dehydrogenase E1 component	EAAG1_00555	225.989	258.861	172.592	201.308	158.411	243.843	-0.123856	7.71708	0.638426	0.902314
COG0567 2-oxoglutarate dehydrogenase complex,	EAAG1_00560	2170.25	1728.07	1104.27	3214.77	1169.46	2268.37	0.41119	10.9238	0.325321	0.700542
2-oxoglutarate dehydrogenase, e2 subunit,	EAAG1_00565	1163.31	924.28	577.766	1944.63	740.828	1392.53	0.613444	10.1344	0.138875	0.470058
ApaG protein	EAAG1_00570	658.099	642.098	306.831	243.607	234.355	267.787	-1.10756	8.61629	0.00143174	0.0211096
hypothetical protein	EAAG1_00575	273.614	191.878	204.923	151.51	150.732	124.446	-0.651392	7.51685	0.00685472	0.0670882
AsnC family transcriptional regulator	EAAG1_00580	59.7582	43.0139	41.55	27.1102	42.8109	21.9898	-0.643415	5.31158	0.0324262	0.205719
glycosyltransferase	EAAG1_00585	153.794	151.844	132.272	99.0195	105.081	95.4522	-0.547071	6.94506	0.0101411	0.0912442
lipid a biosynthesis acyltransferase	EAAG1_00590	173.056	164.671	153.047	140.935	104.555	110.601	-0.464016	7.14376	0.0377543	0.224293
hypothetical protein	EAAG1_00595	211.125	225.693	167.429	181.504	125.067	139.106	-0.440173	7.45322	0.0702489	0.326118
hypothetical protein	EAAG1_00600	247.375	265.857	124.281	202.654	133.271	137.151	-0.43093	7.53401	0.153029	0.492203
glucose sorbosone dehydrogenase	EAAG1_00605	245.251	287.882	243.768	147.472	234.25	142.527	-0.566133	7.76302	0.032403	0.205719
adenylosuccinate lyase	EAAG1_00610	681.153	543.633	507.942	991.349	439.785	799.778	0.364395	9.36796	0.320599	0.699514
phosphoribosylformylglycinamidine synthase	EAAG1_00615	614.872	566.176	500.69	515.094	559.802	470.42	-0.121944	9.07181	0.69444	0.916685
hypothetical protein	EAAG1_00620	278.012	287.234	250.406	172.659	243.717	197.42	-0.40931	7.89829	0.102235	0.401746
phosphoribosylaminoimidazole-succinocarboxamide	EAAG1_00625	157.434	126.45	88.0171	106.903	81.204	96.4295	-0.386913	6.77677	0.124605	0.446785
Amidophosphoribosyltransferase	EAAG1_00630	546.317	534.693	337.317	641.224	373.622	653.505	0.234055	9.00738	0.504947	0.839529
tonb-dependent receptor plug	EAAG1_00635	440.603	423.661	426.809	580.851	560.013	501.205	0.346935	8.93402	0.252567	0.627743
hypothetical protein	EAAG1_00640	298.488	313.923	301.913	216.882	371.203	254.756	-0.116699	8.1958	0.679742	0.915869
glycoside hydrolase	EAAG1_00645	110.871	101.316	108.546	142.088	120.018	130.473	0.290816	6.89632	0.166343	0.515676
COG1626 Neutral trehalase	EAAG1_00650	135.138	158.97	178.493	132.475	191.755	165.82	0.0531343	7.32885	0.824774	0.955898
alpha-glucosidase	EAAG1_00655	414.971	385.7	354.158	589.118	395.712	458.366	0.321374	8.75891	0.303182	0.683881
hypothetical protein	EAAG1_00660	38.0693	42.8843	41.0583	54.6049	51.7517	57.0107	0.41977	5.57936	0.0665401	0.314848
putative Pirin family protein	EAAG1_00665	61.5783	75.7925	71.5446	65.9489	78.3639	78.1861	0.091529	6.17392	0.680396	0.915869
NADPH-dependent FMN reductase	EAAG1_00670	153.642	105.462	133.255	189.579	73.4202	130.473	0.00215479	7.0349	0.993096	1
phosphoribosylformylglycinamidine cyclo-ligase	EAAG1_00675	160.771	159.747	172.838	169.198	199.013	181.62	0.156817	7.44424	0.477743	0.82181
formyltetrahydrofolate-dependent	EAAG1_00680	49.2929	56.3585	72.4051	58.4504	76.155	56.3591	0.102382	5.95016	0.680878	0.915869
imp cyclohydrolase	EAAG1_00685	176.241	181.902	216.724	203.23	273.59	165.82	0.161474	7.66707	0.527285	0.848352
phosphoribosylamine--glycine ligase	EAAG1_00690	649.605	491.42	474.506	522.4	401.181	382.46	-0.306888	8.92831	0.337802	0.710319
GMP synthase	EAAG1_00695	525.084	429.491	392.143	1219.57	418.642	867.702	0.89569	9.32682	0.0234569	0.165954
COG0513 Superfamily II DNA and RNA helicases	EAAG1_00710	234.634	207.425	238.728	243.03	217.21	205.401	-0.0326475	7.81167	0.892443	0.977423
patatin	EAAG1_00715	121.488	122.434	111.988	110.364	120.018	123.957	-0.00589448	6.89066	0.978702	1
hypothetical protein	EAAG1_00720	147.12	107.016	86.0503	140.358	79.9417	130.636	0.043654	6.85017	0.872715	0.969673
iron-containing alcohol dehydrogenase	EAAG1_00725	379.48	294.489	208.365	265.334	197.54	222.505	-0.364617	8.03081	0.202128	0.569324
AraC family transcriptional regulator	EAAG1_00730	40.1927	47.2893	55.0722	59.4117	54.0658	61.2458	0.291306	5.73169	0.212346	0.579502
carboxymuconolactone decarboxylase	EAAG1_00735	61.8816	65.4277	74.1261	46.145	68.792	52.9385	-0.259428	5.95172	0.274461	0.650132
putative outer membrane receptor	EAAG1_00740	6968.2	4933.25	3832.06	142.088	232.252	207.03	-4.75762	11.4091	3.48241e-28	1.60452e-25
hypothetical protein	EAAG1_00745	17.1388	22.1547	26.5526	13.459	31.3456	23.2929	0.0557086	4.50453	0.883806	0.975097
GCN5-related N-acetyltransferase	EAAG1_00750	178.061	201.854	145.302	121.131	87.0944	152.3	-0.544055	7.20837	0.0331204	0.206918
phosphoenolpyruvate carboxylase	EAAG1_00755	327.608	352.144	294.169	451.068	365.207	482.31	0.414881	8.56595	0.159885	0.506739
hypothetical protein	EAAG1_00760	30.6375	33.4264	41.7958	31.1479	43.442	31.1115	0.00123737	5.15346	1	1
hypothetical protein	EAAG1_00765	112.085	134.354	154.399	121.323	172.821	146.11	0.136171	7.1345	0.561462	0.864962
pigmentation and extracellular proteinase	EAAG1_00770	629.13	454.496	349.487	382.811	248.871	305.903	-0.612347	8.62701	0.0664018	0.314598
udp-glucose 4-epimerase	EAAG1_00775	356.578	273.76	183.902	175.928	131.904	140.246	-0.86203	7.71872	0.00203482	0.0277791
pyruvate dehydrogenase (acetyl-transferring) e1	EAAG1_00780	1217	784.226	696.638	643.339	381.511	404.613	-0.916502	9.42655	0.012485	0.106337
hypothetical protein	EAAG1_00785	2198.77	1506.26	1306.49	3265.34	1143.69	2138.39	0.385618	10.9118	0.350421	0.721981
hypothetical protein	EAAG1_00790	43.0744	41.4591	37.8621	33.6474	42.285	51.9612	0.0651182	5.39229	0.808885	0.953198
alpha-xylosidase	EAAG1_00795	589.24	712.838	603.458	551.625	633.012	527.104	-0.154654	9.23646	0.623434	0.895549
lipoprotein releasing system ATP-binding protein	EAAG1_00800	222.349	189.935	148.99	195.54	125.277	154.58	-0.240487	7.43466	0.344523	0.716617
DNA repair protein RadC	EAAG1_00805	113.601	124.507	100.802	90.9442	78.995	104.411	-0.305877	6.67922	0.170987	0.521524
amidohydrolase	EAAG1_00810	169.568	198.745	152.186	144.011	142.422	154.255	-0.240195	7.32628	0.281243	0.657781
inorganic pyrophosphatase	EAAG1_00815	412.847	223.232	337.932	185.157	107.395	116.465	-1.25277	7.85041	4.09756e-05	0.00106363
hypothetical protein	EAAG1_00830	190.953	147.828	107.932	148.818	74.6824	125.098	-0.359325	7.05261	0.211691	0.579502
COG2876 3-deoxy-D-arabino-heptulosonate 7-phosphate	EAAG1_00835	489.441	349.293	276.59	545.473	215.737	394.514	0.0509681	8.56473	0.890708	0.977375
GTPase RsgA	EAAG1_00840	176.696	140.443	120.716	157.662	125.277	150.997	-0.0133689	7.1852	0.956362	0.9965
ABC transporter	EAAG1_00845	43.5295	46.9007	39.706	30.1865	50.0688	34.6951	-0.173006	5.36423	0.514004	0.845906
hypothetical protein	EAAG1_00850	23.2056	25.3937	27.9049	17.1121	20.6165	18.0805	-0.451288	4.48385	0.0865405	0.365393
mevalonate kinase	EAAG1_00855	1208.21	931.017	685.206	874.641	373.096	589.816	-0.620379	9.60215	0.110368	0.414273
4-hydroxybenzoate polyprenyltransferase	EAAG1_00860	163.349	131.762	100.679	157.278	105.923	155.395	0.0800096	7.08679	0.749896	0.937728
ribosomal large subunit pseudouridine synthase b	EAAG1_00865	380.086	275.315	238.359	143.242	173.137	133.731	-0.988628	7.80927	0.000192032	0.00406798
glycosyl hydrolase	EAAG1_00870	269.822	261.711	202.218	263.603	206.691	290.266	0.0514492	7.96165	0.844443	0.958739
hypothetical protein	EAAG1_00875	54.2981	53.6378	64.9065	38.4542	55.1177	41.2106	-0.354793	5.68964	0.143691	0.475678
Nicotinamidase	EAAG1_00880	192.167	179.311	178.124	171.698	97.0871	115.324	-0.518752	7.28415	0.0381861	0.22556
metal-dependent hydrolase	EAAG1_00885	164.411	161.432	134.361	215.343	109.078	161.422	0.076661	7.30251	0.770308	0.941119
putative Cytosolic Protein	EAAG1_00890	59.9099	54.9334	44.1315	60.1808	30.5041	37.1384	-0.319414	5.5854	0.268748	0.643251
cAMP-binding protein	EAAG1_00895	145.907	137.333	104.981	106.134	66.3727	83.0727	-0.605285	6.74889	0.0135964	0.112117
peptide deformylase	EAAG1_00900	91.7607	85.5095	74.0032	86.5219	73.7357	86.8191	-0.0251165	6.3804	0.912022	0.98304
gcn5-related N-acetyltransferase	EAAG1_00905	20.6272	21.3774	14.7515	3.26861	12.7276	4.56085	-1.42919	3.73178	0.000751849	0.01305
hypothetical protein	EAAG1_00910	138.779	144.2	121.577	89.7905	124.33	108.809	-0.323191	6.92565	0.143628	0.475678
3-oxoacid CoA-transferase, b subunit	EAAG1_00915	308.498	262.359	208.487	290.521	216.474	272.511	2.45442e-05	8.02256	1	1
3-oxoacid CoA-transferase, a subunit	EAAG1_00920	286.051	246.423	193.982	143.626	179.553	130.147	-0.679144	7.62169	0.00661826	0.0654019
endoglucanase	EAAG1_00925	323.21	253.289	213.036	463.373	212.477	310.953	0.321259	8.21044	0.321645	0.699514
hypothetical protein	EAAG1_00930	289.084	172.185	123.667	96.3277	107.185	95.4522	-0.967185	7.2056	0.00078575	0.013471
hypothetical protein	EAAG1_00935	354.454	228.673	209.594	230.917	155.992	259.806	-0.294053	7.90765	0.316756	0.696221
COG0494 NTP pyrophosphohydrolases including	EAAG1_00940	173.359	205.611	117.151	267.257	110.551	504.3	0.829821	7.84434	0.0474902	0.258565
peptidase	EAAG1_00945	129.83	144.589	102.031	103.634	64.0586	114.673	-0.416962	6.78195	0.107887	0.409696
Branched-chain amino acid aminotransferase	EAAG1_00950	1759.38	1688.16	1293.58	1427.8	673.509	791.797	-0.712742	10.3136	0.0595549	0.294941
DoxX family protein	EAAG1_00955	43.8328	49.3623	41.427	54.0281	45.125	59.9427	0.238796	5.62035	0.314136	0.693243
hypothetical protein	EAAG1_00960	63.3983	65.5573	58.5142	77.8697	61.8496	64.0148	0.118269	6.03218	0.594719	0.885054
protein-(glutamine-n5) methyltransferase, release	EAAG1_00965	148.637	110.515	113.095	149.587	100.874	132.428	0.0395292	6.97808	0.867301	0.967764
UPF0246 protein YaaA	EAAG1_00970	231.753	143.423	137.557	283.984	107.395	175.919	0.144929	7.49295	0.66173	0.912599
Sua5 YciO YrdC YwlC family protein	EAAG1_00975	198.688	150.03	151.94	278.408	103.609	189.113	0.188731	7.48196	0.546325	0.859549
peptidase S9 prolyl oligopeptidase active site	EAAG1_00980	356.729	370.412	363.993	495.675	435.998	426.44	0.31567	8.67403	0.287273	0.66549
cytosolic long-chain acyl-CoA thioester hydrolase	EAAG1_00985	53.2364	75.7925	59.7435	69.4098	67.7401	65.6437	0.102592	6.03428	0.655241	0.909286
hypothetical protein	EAAG1_00990	217.496	174.647	177.632	153.432	110.341	115.487	-0.588218	7.30778	0.0120728	0.103973
IS3 family transposase	EAAG1_00995	63.8533	73.4604	90.1069	50.5673	86.884	61.0829	-0.192719	6.15695	0.448837	0.802414
ISPsy11, transposase OrfA	EAAG1_01000	29.1207	33.9447	44.3773	27.3025	38.4983	29.1569	-0.174938	5.09062	0.523148	0.846662
glycine cleavage system aminomethyltransferase T	EAAG1_01005	525.994	413.296	402.346	823.304	441.362	559.845	0.443312	9.04399	0.194515	0.557245
Nudix hydrolase YfcD	EAAG1_01010	107.079	99.7611	77.5682	99.5964	72.0527	92.6831	-0.107086	6.5187	0.649328	0.907195
RND family efflux transporter MFP subunit	EAAG1_01015	158.344	162.598	141.122	207.46	175.135	196.768	0.325918	7.44133	0.143855	0.475678
hypothetical protein	EAAG1_01020	2.42673	2.33208	2.45858	0.576813	4.94376	0.488663	-0.1714	1.38182	0.75957	0.937728
RND efflux system outer membrane lipoprotein	EAAG1_01025	747.129	708.044	548.017	913.479	762.918	826.818	0.321452	9.55323	0.327004	0.701114
COG1538 Outer membrane protein	EAAG1_01030	243.735	212.349	171.978	507.788	234.987	415.201	0.882182	8.21811	0.00627108	0.0635033
hypothetical protein	EAAG1_01035	73.1052	57.7837	63.8001	89.5983	65.426	91.7057	0.34001	6.20515	0.141415	0.473869
D-3-phosphoglycerate dehydrogenase	EAAG1_01040	173.511	171.667	166.937	167.468	195.436	171.032	0.0608103	7.4482	0.784487	0.94544
large conductance mechanosensitive channel	EAAG1_01045	246.616	232.042	212.79	964.623	103.188	441.751	1.12605	8.51876	0.0369702	0.221221
Prolipoprotein diacylglyceryl transferase	EAAG1_01050	303.189	246.293	194.965	415.882	171.454	298.084	0.249574	8.08632	0.449126	0.802414
hypothetical protein	EAAG1_01055	29.2724	32.6491	32.0845	41.9151	28.0848	35.3466	0.158813	5.06402	0.538288	0.853762
ATPase, AAA family protein	EAAG1_01060	299.094	298.376	246.227	235.724	254.446	244.983	-0.198437	8.04128	0.428685	0.790461
prephenate dehydratase	EAAG1_01065	251.166	203.409	181.197	339.166	130.221	309.812	0.292713	7.88242	0.376915	0.749802
COG3021 Uncharacterized protein conserved in	EAAG1_01070	77.352	72.4239	80.8872	83.4456	81.8351	96.7553	0.183489	6.36419	0.389175	0.75895
hypothetical protein	EAAG1_01075	291.056	313.146	271.304	325.899	323.343	320.074	0.14685	8.26556	0.576127	0.875713
acetyl-coenzyme A synthetase	EAAG1_01080	129.678	115.567	79.1662	107.287	87.5152	134.382	0.0206085	6.77033	0.936461	0.990953
aspartate carbamoyltransferase	EAAG1_01085	885.453	909.64	528.84	1072.87	617.339	880.571	0.145532	9.67238	0.690269	0.916685
COG0540 Aspartate carbamoyltransferase, catalytic	EAAG1_01090	126.19	96.5221	91.4591	110.556	104.766	89.4253	-0.0433631	6.69231	0.850463	0.961892
carbamoyl-phosphate synthase small subunit	EAAG1_01095	274.979	196.154	190.048	461.066	266.437	387.021	0.75301	8.20991	0.0123902	0.10621
hypothetical protein	EAAG1_01100	23.8123	23.1912	21.0208	31.917	25.9811	67.9241	0.885072	5.02188	0.0111374	0.0975114
carbamoyl-phosphate synthase large subunit	EAAG1_01105	835.25	694.959	583.052	889.253	904.709	873.404	0.335991	9.63847	0.30637	0.686101
hypothetical protein	EAAG1_01110	49.2929	57.6541	72.8969	47.8755	71.4216	51.7983	-0.0693736	5.8786	0.785127	0.94544
hypothetical protein	EAAG1_01115	149.699	136.815	121.823	107.287	85.4114	82.9098	-0.568077	6.83628	0.0106751	0.0943607
acetyltransferase	EAAG1_01120	57.6348	67.2415	45.2378	50.375	45.4406	43.8168	-0.285341	5.69772	0.239911	0.614533
transcriptional regulator	EAAG1_01125	68.4034	83.307	67.2421	53.6436	68.6868	63.5262	-0.234379	6.08289	0.299226	0.678605
hypothetical protein	EAAG1_01130	106.776	118.806	109.284	107.864	109.078	89.4253	-0.128075	6.74368	0.552167	0.86241
hypothetical protein	EAAG1_01135	42.0127	51.6944	45.4837	32.4938	37.8671	32.0889	-0.439908	5.34323	0.0710973	0.328814
KWG repeat-containing protein	EAAG1_01140	151.064	159.747	149.85	63.6417	118.23	83.7243	-0.790982	6.92381	0.00140717	0.0208465
hypothetical protein	EAAG1_01145	16.8354	18.5271	25.3234	16.1508	26.4018	14.8228	-0.0732565	4.3244	0.808769	0.953198
hypothetical protein	EAAG1_01150	34.1259	40.9409	49.5404	33.2629	36.4997	32.7404	-0.281475	5.25431	0.270997	0.645699
hypothetical protein	EAAG1_01155	36.8559	36.2768	47.8194	27.687	41.9694	32.7404	-0.235766	5.23139	0.377052	0.749802
hypothetical protein	EAAG1_01160	12.437	18.3975	22.0043	6.34494	19.2491	5.86396	-0.728652	3.85647	0.0869708	0.36679
hypothetical protein	EAAG1_01165	26.239	31.7422	46.713	25.7643	45.6509	31.926	-0.0149906	5.13082	0.964569	0.997791
hypothetical protein	EAAG1_01170	39.131	56.8768	67.7338	30.7634	69.949	43.0023	-0.183916	5.69048	0.556538	0.863862
hypothetical protein	EAAG1_01175	28.2107	34.8516	41.6729	25.572	45.8613	20.8496	-0.176619	5.05387	0.582148	0.879785
hypothetical protein	EAAG1_01180	23.0539	24.7459	24.9546	27.1102	27.4537	24.9218	0.127613	4.68097	0.615597	0.892575
hypothetical protein	EAAG1_01185	31.0925	30.5761	39.3373	30.1865	45.0198	31.926	0.0892215	5.13017	0.748842	0.937728
hypothetical protein	EAAG1_01190	22.5989	29.9283	39.0914	24.2261	36.1841	28.1796	-0.0455523	4.92503	0.876164	0.971306
hypothetical protein	EAAG1_01195	64.6117	71.3875	76.093	71.9093	85.0959	93.0088	0.237654	6.27246	0.283761	0.659901
hypothetical protein	EAAG1_01200	32.3058	39.9044	48.6799	33.8397	55.2229	44.7941	0.149793	5.4195	0.592491	0.883917
hypothetical protein	EAAG1_01205	6.37016	7.77359	15.2432	3.84542	11.255	5.2124	-0.509986	3.1201	0.235638	0.609089
hypothetical protein	EAAG1_01210	125.28	158.711	190.048	139.396	194.279	173.801	0.0988194	7.35678	0.686968	0.916685
histidine kinase	EAAG1_01215	95.7041	108.442	124.896	100.75	124.751	101.805	-0.00678078	6.77752	0.976413	1
LuxR family transcriptional regulator	EAAG1_01220	52.933	62.0592	68.4714	78.8311	77.3121	67.4355	0.284485	6.08987	0.202835	0.570289
hypothetical protein	EAAG1_01225	38.3727	45.3459	47.0818	34.6088	55.854	39.5817	-0.00403587	5.45347	0.986068	1
hypothetical protein	EAAG1_01230	40.3444	53.5082	61.0957	32.6861	64.4793	41.5364	-0.15528	5.62414	0.588762	0.883917
hypothetical protein	EAAG1_01235	37.4626	49.3623	53.9658	37.1083	49.3325	44.3054	-0.105109	5.51044	0.679829	0.915869
aldehyde dehydrogenase B	EAAG1_01240	1107.5	1031.81	684.96	535.282	584.837	452.339	-0.844734	9.51787	0.0134813	0.111515
L-lysine aminotransferase	EAAG1_01245	1062.15	1123.15	506.836	572.967	596.092	898.325	-0.380921	9.63213	0.321916	0.699514
hypothetical protein	EAAG1_01250	286.657	323.381	190.909	1324.94	126.75	1329.49	1.79574	9.22144	0.00318785	0.0402411
hypothetical protein	EAAG1_01255	11.982	19.5635	14.5056	6.34494	9.25641	6.67839	-1.03257	3.55418	0.00127528	0.0196681
hypothetical protein	EAAG1_01260	26.9974	37.7019	25.8151	11.5363	17.1454	16.1259	-1.00627	4.51758	0.000550649	0.010098
hypothetical protein	EAAG1_01265	26.9974	34.4629	33.5596	37.4928	37.0256	38.2786	0.245805	5.12547	0.32273	0.699514
COG0791 Cell wall-associated hydrolases	EAAG1_01270	86.3006	85.3799	81.0102	91.9055	71.0009	69.3901	-0.123081	6.34138	0.580153	0.87776
2,3,4,5-tetrahydropyridine-2,6-carboxylate	EAAG1_01275	347.326	266.245	265.526	184.965	159.358	132.428	-0.882851	7.82191	0.000557131	0.0101663
hypothetical protein	EAAG1_01280	142.267	128.653	133.132	93.8282	110.235	103.434	-0.392751	6.89362	0.0613915	0.29972
family 2 glycosyl transferase	EAAG1_01285	90.244	85.3799	90.9674	69.2175	85.8322	61.5715	-0.297071	6.33729	0.179047	0.534843
polysaccharide deacetylase	EAAG1_01290	46.8662	43.6617	53.1053	42.6842	33.6597	35.1837	-0.368038	5.41965	0.135959	0.46569
group 1 glycosyl transferase	EAAG1_01295	105.108	115.308	138.172	139.781	112.76	126.075	0.0769714	6.94397	0.728069	0.929617
hypothetical protein	EAAG1_01300	18.2005	28.8918	29.2571	39.9924	31.6611	40.0704	0.543905	4.98088	0.0499886	0.268207
tryptophan synthase subunit alpha	EAAG1_01305	58.8482	59.0793	76.2159	26.9179	40.1812	33.5549	-0.942607	5.62929	0.000189097	0.00402897
tryptophan synthase subunit beta	EAAG1_01310	205.362	213.126	279.049	95.3664	146.63	103.108	-1.01339	7.44422	6.27209e-05	0.00151104
phosphoribosylanthranilate isomerase	EAAG1_01315	57.9382	58.4315	91.2133	21.7266	50.3843	22.3156	-1.12832	5.66559	0.000813288	0.0138786
Indole-3-glycerol phosphate synthase	EAAG1_01320	123.157	111.292	145.302	29.0329	49.4376	32.2518	-1.7705	6.36005	4.43519e-12	3.98734e-10
anthranilate phosphoribosyltransferase	EAAG1_01325	340.804	284.772	333.875	66.1412	101.926	63.5262	-2.04738	7.63588	1.08059e-14	1.4752e-12
anthranilate synthase, component ii	EAAG1_01330	88.1206	74.1082	83.4687	25.9566	32.6078	23.6187	-1.57392	5.78154	8.05889e-11	5.82452e-09
hypothetical protein	EAAG1_01335	21.3856	19.434	23.2336	3.46088	4.41783	3.25775	-2.49902	3.68969	3.53389e-15	5.21036e-13
anthranilate synthase component I	EAAG1_01340	410.724	343.852	331.048	89.5983	130.116	99.8501	-1.7624	7.87385	1.54153e-11	1.29138e-09
hypothetical protein	EAAG1_01345	48.9896	46.1233	51.1384	59.2195	43.9679	37.4642	-0.0589145	5.58703	0.821787	0.955577
amino acid permease-associated protein	EAAG1_01350	289.387	254.974	271.796	227.841	260.652	222.505	-0.198613	7.99337	0.422673	0.785046
hypothetical protein	EAAG1_01355	658.099	579.651	479.177	1123.63	507.735	855.486	0.534319	9.45278	0.144807	0.47624
TonB-dependent receptor	EAAG1_01360	527.965	484.683	401.486	786.004	417.59	669.142	0.405013	9.09796	0.236053	0.609214
hypothetical protein	EAAG1_01365	55.8148	79.6793	59.6205	31.5324	62.6911	55.7076	-0.375985	5.85474	0.180994	0.538887
hypothetical protein	EAAG1_01370	25.4807	28.1145	22.0043	16.7276	29.5574	21.5012	-0.148058	4.59924	0.602821	0.886398
hypothetical protein	EAAG1_01381	22.4472	29.2805	30.4864	26.9179	35.2375	28.6682	0.145989	4.86568	0.586561	0.883557
hypothetical protein	EAAG1_01386	32.7608	34.9812	45.4837	30.1865	49.648	37.7899	0.0589241	5.27868	0.842647	0.958739
heavy metal efflux pump, czca family protein	EAAG1_01391	367.953	447.37	529.947	371.275	694.02	395.817	0.119465	8.87069	0.731112	0.930153
outer membrane efflux protein	EAAG1_01396	90.244	122.564	141.983	94.5973	177.45	109.786	0.107593	6.94421	0.697608	0.917335
efflux transporter, rnd family, mfp subunit	EAAG1_01401	127.403	143.293	167.306	189.964	222.785	204.913	0.495934	7.46128	0.0296129	0.192977
hypothetical protein	EAAG1_01406	52.6297	63.873	71.4217	76.7161	93.1952	75.9056	0.387992	6.18165	0.0874211	0.367847
3,4-dihydroxy-2-butanone 4-phosphate synthase	EAAG1_01411	241.005	252.123	402.469	133.244	234.671	171.684	-0.73002	7.90442	0.0146871	0.117659
PEBP family protein	EAAG1_01416	42.1644	47.0302	53.3512	34.2242	68.3712	40.0704	0.00640941	5.58222	0.993195	1
helix-turn-helix domain-containing protein	EAAG1_01421	43.8328	48.5849	48.5569	62.2958	54.8022	58.4767	0.314787	5.72812	0.160933	0.508327
hypothetical protein	EAAG1_01426	78.8687	80.5862	85.0668	164.776	91.1967	128.681	0.651186	6.7146	0.00851766	0.0794838
hypothetical protein	EAAG1_01431	33.8225	48.7145	60.604	36.7238	64.9001	44.7941	0.0355258	5.60367	0.910502	0.982813
acetyltransferase	EAAG1_01436	29.4241	39.5157	39.2143	38.8387	47.6495	39.5817	0.222195	5.29802	0.385544	0.75712
peptidase	EAAG1_01441	85.9972	105.591	121.7	90.7519	138.951	98.7099	0.0695976	6.74542	0.778903	0.944276
DinB family protein	EAAG1_01446	40.7994	47.0302	52.8594	78.2543	56.4851	78.8376	0.598731	5.88878	0.0133207	0.111087
hypothetical protein	EAAG1_01451	30.7891	34.3334	47.3276	39.9924	55.3281	47.2374	0.343525	5.42007	0.198721	0.567029
hypothetical protein	EAAG1_01456	58.9999	69.9623	78.4287	83.4456	98.3494	78.5118	0.328359	6.28995	0.146285	0.478019
putative 5-carboxymethyl-2-hydroxymuconate	EAAG1_01461	33.8225	41.3296	50.2779	95.7509	56.8007	74.1139	0.849274	5.87903	0.00136475	0.0206162
hypothetical protein	EAAG1_01466	20.4755	22.673	30.2405	40.9537	36.9205	45.2828	0.743074	5.04399	0.00508105	0.054444
NUDIX hydrolase	EAAG1_01471	51.2647	57.1359	72.2822	58.8349	79.3106	54.5674	0.0948926	5.96719	0.705284	0.919481
hypothetical protein	EAAG1_01476	134.683	147.828	190.171	193.232	224.468	166.797	0.306499	7.46349	0.201774	0.569324
hypothetical protein	EAAG1_01481	110.113	117.77	126.371	161.7	135.165	139.269	0.29896	7.04412	0.161627	0.508327
hypothetical protein	EAAG1_01486	37.1593	35.629	45.7296	48.8368	48.491	41.3735	0.226421	5.43112	0.355117	0.724347
hypothetical protein	EAAG1_01491	18.8072	20.8591	32.6991	35.9547	36.8153	35.0208	0.572351	4.92102	0.0412353	0.236015
hypothetical protein	EAAG1_01496	105.563	105.721	107.686	109.594	127.381	105.877	0.10515	6.78918	0.622094	0.895549
hypothetical protein	EAAG1_01501	96.7658	108.312	135.099	126.514	101.084	119.56	0.0276527	6.84318	0.902034	0.980507
hypothetical protein	EAAG1_01506	392.372	405.911	284.458	92.0978	164.722	94.1491	-1.62308	7.90288	6.2037e-08	3.04891e-06
hypothetical protein	EAAG1_01511	146.665	178.145	137.557	81.1383	81.8351	89.4253	-0.87333	6.90026	5.91204e-05	0.00144316
chaperonin groel	EAAG1_01516	6748.28	3441.24	2288.81	6333.98	5066.73	2907.22	0.197399	12.1243	0.654727	0.909187
chaperonin cpn10	EAAG1_01521	169.264	100.02	217.707	117.285	109.394	51.3096	-0.808625	6.99803	0.0148111	0.118168
putative Zn-dependent aminopeptidase	EAAG1_01526	360.369	415.757	384.03	488.176	504.685	472.863	0.337281	8.77451	0.258454	0.631531
hypothetical protein	EAAG1_01531	68.5551	72.6831	81.6248	56.7199	95.8249	59.7798	-0.0662424	6.18759	0.788173	0.94544
hypothetical protein	EAAG1_01536	146.362	170.242	133.87	214.19	140.95	242.051	0.405721	7.44962	0.110745	0.415266
Acyl carrier protein phosphodiesterase	EAAG1_01541	171.539	185.659	150.957	229.572	167.036	251.336	0.349844	7.59166	0.150056	0.48542
COG0451 Nucleoside-diphosphate-sugar epimerases	EAAG1_01546	87.8173	96.2629	120.593	89.5983	137.058	109.135	0.141758	6.74252	0.556774	0.863862
hypothetical protein	EAAG1_01551	7.7352	6.73711	12.4158	1.53817	15.6728	2.28043	-0.436979	3.03809	0.477193	0.821686
COG0300 Short-chain dehydrogenases of various	EAAG1_01556	91.3057	102.482	95.8846	105.364	110.025	104.574	0.143592	6.67079	0.496992	0.836139
hypothetical protein	EAAG1_01561	7.7352	9.58743	19.1769	32.3015	18.1973	36.9755	1.25116	4.37957	0.00103183	0.0163937
hypothetical protein	EAAG1_01566	51.568	61.9296	79.535	54.7972	88.2515	58.4767	0.0646161	6.04686	0.81157	0.953601
3-demethylubiquinone-9 3-O-methyltransferase	EAAG1_01571	77.2003	83.0478	99.3266	136.512	111.392	115.813	0.485116	6.70204	0.0289818	0.190294
AraC family transcriptional regulator	EAAG1_01576	56.8765	66.9824	72.2822	79.9847	78.6795	79.9778	0.281966	6.18453	0.192835	0.555206
DNA repair protein RadA	EAAG1_01581	331.097	272.335	294.169	276.293	274.957	233.581	-0.193543	8.13283	0.45146	0.803368
hypothetical protein	EAAG1_01586	7.88687	5.70063	13.891	23.6493	13.1483	13.031	0.846996	3.7078	0.0247352	0.171703
CTP synthetase	EAAG1_01591	563.305	437.135	452.624	497.789	403.601	392.722	-0.167204	8.83957	0.589993	0.883917
COG0706 Preprotein translocase subunit YidC	EAAG1_01596	739.242	535.989	636.526	981.543	605.453	662.464	0.234551	9.43823	0.493124	0.834552
hypothetical protein	EAAG1_01601	26.694	30.1874	24.9546	11.1517	22.4047	12.7052	-0.807433	4.44121	0.0094961	0.0870712
Ribonuclease HII	EAAG1_01606	71.7402	72.2944	80.3955	153.817	76.6809	127.541	0.671112	6.60329	0.0102636	0.0918247
hypothetical protein	EAAG1_01611	54.7531	52.7308	54.9492	44.2223	64.4793	43.491	-0.0895652	5.72161	0.709972	0.920168
outer membrane protein	EAAG1_01616	260.115	300.579	280.647	295.136	359.317	311.604	0.199624	8.23616	0.450745	0.803368
hypothetical protein	EAAG1_01621	185.038	205.352	187.958	231.686	242.244	253.29	0.330446	7.76726	0.155178	0.496516
tonb-dependent receptor plug	EAAG1_01626	1744.82	1327.08	966.59	1667.95	1241.94	1202.11	0.0260111	10.4079	0.942166	0.992074
hypothetical protein	EAAG1_01631	1079.29	798.607	552.811	622.573	748.612	502.671	-0.375197	9.48728	0.295495	0.67526
tonb-dependent receptor plug	EAAG1_01636	1314.07	946.823	896.767	1363.59	1116.34	1140.54	0.197313	10.142	0.56193	0.864962
hypothetical protein	EAAG1_01641	562.849	394.898	378.498	383.965	419.694	272.022	-0.312685	8.65206	0.335861	0.708229
arginyl-tRNA synthetase	EAAG1_01646	647.33	574.08	522.079	593.348	487.855	507.558	-0.134138	9.11798	0.668023	0.912939
dipeptidyl-peptidase IV	EAAG1_01651	372.958	376.371	336.088	433.379	454.3	386.044	0.23088	8.62008	0.431301	0.791236
aminopeptidase N	EAAG1_01656	548.592	525.236	441.684	913.672	467.344	796.683	0.522799	9.26605	0.134004	0.46418
O-succinylbenzoic acid-CoA ligase	EAAG1_01661	222.349	197.32	192.261	224.765	194.174	192.859	-0.000518316	7.67391	0.99975	1
hypothetical protein	EAAG1_01666	76.897	79.1611	86.7878	99.0195	82.0455	84.8645	0.12941	6.41022	0.54476	0.859151
acyltransferase 3	EAAG1_01681	107.534	109.996	109.284	107.479	136.953	118.582	0.152802	6.8489	0.47953	0.822497
ATP binding protein	EAAG1_01686	97.6758	97.429	98.3431	132.09	88.8826	118.419	0.207806	6.72369	0.359051	0.729583
methylated-DNA--protein-cysteine	EAAG1_01691	107.383	112.847	97.8514	68.833	79.521	59.454	-0.612156	6.45898	0.00527751	0.0555797
COG0664 cAMP-binding proteins - catabolite gene	EAAG1_01696	132.56	122.693	111.497	133.244	99.5064	98.547	-0.147798	6.86528	0.512668	0.844749
hypothetical protein	EAAG1_01701	255.565	210.016	185.008	242.454	192.281	216.966	0.0022007	7.76344	0.993407	1
HxlR family transcriptional regulator	EAAG1_01706	82.9638	82.4	71.0529	78.062	81.3091	81.7696	0.0291577	6.31954	0.895008	0.978351
alcohol dehydrogenase zinc-binding	EAAG1_01711	138.93	164.93	171.978	123.63	203.01	137.803	-0.0335047	7.29522	0.89131	0.977375
lysophospholipase	EAAG1_01716	67.0384	81.8818	82.6082	73.832	82.2558	75.9056	0.00319306	6.27711	0.991945	1
hypothetical protein	EAAG1_01721	30.7891	36.795	37.2475	35.7624	44.4939	42.6766	0.231066	5.25769	0.352075	0.721981
heat shock protein 90	EAAG1_01726	2007.36	1049.18	808.135	5355.51	2342.08	2755.73	1.43554	11.2206	0.00119433	0.0187079
recombinase A	EAAG1_01731	1094.45	867.533	779.861	1257.45	700.647	984.656	0.101912	9.88816	0.772773	0.942161
hypothetical protein	EAAG1_01736	16.6838	18.7862	29.5029	16.5353	27.0329	20.5238	-0.0150817	4.45029	0.967916	0.997791
hypothetical protein	EAAG1_01741	35.4909	44.1799	47.6964	26.3411	50.3843	33.2291	-0.206403	5.31923	0.473686	0.820692
hypothetical protein	EAAG1_01746	51.113	67.112	66.3816	57.2967	84.4647	70.8561	0.205693	6.05591	0.395262	0.762931
XRE family transcriptional regulator	EAAG1_01751	50.8096	48.8441	71.6676	53.2591	75.1031	42.025	-0.00528385	5.84031	0.984305	1
hypothetical protein	EAAG1_01756	93.5807	116.474	142.966	127.668	158.2	164.354	0.35083	7.06792	0.135908	0.46569
hypothetical protein	EAAG1_01761	252.683	249.662	203.693	268.795	219.103	256.874	0.0767605	7.91911	0.757746	0.937728
hypothetical protein	EAAG1_01766	99.3442	117.122	121.823	64.9876	142.212	89.914	-0.184321	6.7318	0.500878	0.838638
ABC transporter	EAAG1_01771	436.811	339.835	456.435	638.724	433.999	458.692	0.312391	8.8485	0.330753	0.702684
hydroxymethylglutaryl-CoA reductase, degradative	EAAG1_01776	656.279	570.711	435.168	601.808	373.412	471.234	-0.200725	9.0177	0.547503	0.859862
hypothetical protein	EAAG1_01781	82.5088	75.9221	64.4148	69.9866	43.8628	58.3138	-0.375604	6.04602	0.125895	0.449223
hypothetical protein	EAAG1_01786	217.041	149.901	128.584	228.226	109.289	151.323	-0.0206647	7.35959	0.946781	0.993406
succinyl-CoA synthetase subunit beta	EAAG1_01791	2257.92	1478.67	1227.45	1533.94	1480.5	1081.25	-0.277369	10.5605	0.444776	0.80117
hypothetical protein	EAAG1_01796	85.9972	96.7812	85.4356	108.825	101.821	115.65	0.282146	6.63427	0.184656	0.544499
thioredoxin	EAAG1_01803	451.978	479.63	360.673	229.379	171.349	208.333	-1.0857	8.30921	0.000115384	0.00262534
Cysteine desulfurase	EAAG1_01808	1109.77	1030.13	796.579	1412.04	550.967	1000.46	0.0130384	9.94176	0.973053	0.998569
haD-superfamily hydrolase, subfamily ib	EAAG1_01813	55.9664	59.8566	58.1454	42.2996	48.7013	32.5775	-0.490654	5.64145	0.0423661	0.240636
UbiA prenyltransferase family protein	EAAG1_01818	117.241	109.996	110.267	122.092	101.4	120.537	0.0266374	6.83084	0.900284	0.980339
COG2885 Outer membrane protein and related	EAAG1_01823	1200.17	1072.37	542.854	506.057	527.089	244.657	-1.13952	9.41471	0.0052514	0.0554632
hypothetical protein	EAAG1_01828	645.358	539.746	331.416	1072.3	236.354	584.767	0.319988	9.15073	0.492845	0.834527
peptidase s8 and s53 subtilisin kexin sedolisin	EAAG1_01833	650.515	626.163	399.765	882.716	498.899	728.596	0.331844	9.30214	0.349736	0.721392
wbqc-like family protein	EAAG1_01838	151.974	112.587	122.314	205.538	95.0886	138.78	0.182014	7.10724	0.508086	0.841333
signal peptidase i	EAAG1_01843	423.313	360.176	361.411	475.294	301.149	390.93	0.0277362	8.59093	0.928014	0.98927
dihydrodipicolinate reductase	EAAG1_01848	131.953	109.737	132.64	94.2128	99.5064	77.6974	-0.462936	6.754	0.0360912	0.218037
hypothetical protein	EAAG1_01853	144.997	116.604	132.394	151.317	108.342	119.56	-0.0563739	7.01241	0.806758	0.952975
parb-like partition protein	EAAG1_01858	244.341	197.838	191.4	248.606	184.392	196.117	-0.010646	7.71892	0.967107	0.997791
para-like ATPase	EAAG1_01863	309.408	256.14	224.591	195.347	176.713	141.061	-0.622697	7.76486	0.0134113	0.111422
tonb family protein	EAAG1_01868	162.591	235.281	125.265	610.268	211.635	463.415	1.29632	8.23581	0.000643232	0.0115095
adenylosuccinate synthetase	EAAG1_01873	876.656	638.082	564.613	704.288	402.864	476.283	-0.393251	9.25428	0.26201	0.635373
COG0526 Thiol-disulfide isomerase and thioredoxins	EAAG1_01878	133.925	145.366	118.012	137.089	99.5064	114.999	-0.177763	6.96653	0.430907	0.791236
COG0513 Superfamily II DNA and RNA helicases	EAAG1_01883	1436.47	1124.45	1288.05	815.421	568.112	640.474	-0.927363	9.93534	0.00611954	0.0626573
phosphate transport regulator	EAAG1_01888	163.349	115.179	146.9	198.808	91.407	143.667	0.0266501	7.16387	0.922747	0.98865
phosphate transporter	EAAG1_01893	263.755	184.882	263.928	310.71	209.111	262.412	0.134033	7.96203	0.620625	0.895549
polyprenyl synthetase	EAAG1_01898	435.598	361.083	328.958	550.472	247.188	411.454	0.1028	8.60471	0.764502	0.939833
hypothetical protein	EAAG1_01903	119.668	103.907	97.9744	135.359	84.8855	115.976	0.0625448	6.77923	0.790036	0.946451
deoxyribonuclease YcfH	EAAG1_01908	150.609	144.848	142.352	191.31	114.548	185.529	0.165086	7.27675	0.500336	0.838638
ATP-dependent RNA helicase RhlE	EAAG1_01913	238.274	188.898	295.89	159.585	144.631	143.178	-0.692873	7.61019	0.00490346	0.0539527
COG0536 Predicted GTPase	EAAG1_01918	162.591	140.702	162.512	184.772	167.352	188.461	0.214467	7.39216	0.332238	0.704922
adenylate kinase	EAAG1_01923	78.8687	57.0063	86.419	97.2891	65.6364	63.2004	0.0225053	6.22822	0.929119	0.98941
Hypoxanthine-guanine phosphoribosyltransferase	EAAG1_01928	173.056	116.345	136.82	208.037	80.1521	132.753	-0.01969	7.14316	0.952518	0.995743
glycerophosphoryl diester phosphodiesterase	EAAG1_01933	50.658	60.8931	82.8541	49.9904	79.1002	51.1467	-0.106521	5.97271	0.691043	0.916685
rnd efflux system, outer membrane lipoprotein,	EAAG1_01938	126.19	148.476	172.101	80.177	187.442	100.827	-0.275692	7.09036	0.346048	0.717397
efflux transporter, rnd family, mfp subunit	EAAG1_01943	259.66	329.082	366.328	193.617	403.706	224.948	-0.215236	8.21246	0.503501	0.838638
COG0845 Membrane-fusion protein	EAAG1_01948	73.8636	85.1208	99.5724	74.4089	104.661	71.8335	-0.0413863	6.41359	0.860519	0.964389
hypothetical protein	EAAG1_01953	58.0898	57.2654	67.6109	106.903	58.5889	90.0769	0.478525	6.19507	0.0578736	0.290992
DL-methionine transporter ATP-binding subunit	EAAG1_01958	151.367	136.815	147.392	88.2524	93.7212	93.6604	-0.659588	6.89297	0.00153908	0.0221604
DL-methionine transporter permease subunit	EAAG1_01963	66.5834	63.6139	56.1785	28.4561	49.648	45.9343	-0.581971	5.70261	0.0245429	0.171177
lipoprotein, YaeC family	EAAG1_01968	84.4805	90.4328	94.1636	47.6832	79.1002	68.087	-0.461985	6.2794	0.0531487	0.277545
hypothetical protein	EAAG1_01973	68.1001	76.1812	93.426	65.5644	94.3523	62.7117	-0.0922278	6.26802	0.703337	0.918674
hypothetical protein	EAAG1_01978	158.192	195.635	213.282	171.121	233.409	244.169	0.194187	7.66494	0.434488	0.792833
hypothetical protein	EAAG1_01983	33.9742	42.3661	52.8594	72.2939	49.5428	90.0769	0.710091	5.83408	0.00994542	0.0899548
hypothetical protein	EAAG1_01988	78.1103	83.9548	87.8942	60.7576	88.8826	78.1861	-0.131323	6.3212	0.560762	0.864962
hypothetical protein	EAAG1_01993	7.28019	11.5308	9.3426	8.84446	13.7794	8.14438	0.13925	3.34445	0.689756	0.916685
regulator of chromosome condensation RCC1	EAAG1_01998	174.421	215.199	215.249	145.741	262.44	171.032	-0.0613093	7.62725	0.816622	0.955577
hypothetical protein	EAAG1_02003	9.55525	12.6969	13.0305	5.57586	14.095	7.00417	-0.380261	3.42162	0.283503	0.659901
hypothetical protein	EAAG1_02008	83.5705	107.016	122.56	76.1393	148.103	108.972	0.0914994	6.75613	0.736041	0.931039
glycoside hydrolase family protein	EAAG1_02013	153.491	150.419	160.914	143.626	162.829	156.698	-0.00474807	7.27571	0.983191	1
polysaccharide biosynthesis protein	EAAG1_02018	129.375	134.613	119.364	123.438	130.01	137.314	0.0278695	7.01454	0.8968	0.979439
hypothetical protein	EAAG1_02023	137.565	142.516	137.68	150.933	117.493	156.372	0.0229099	7.13618	0.916139	0.985377
hypothetical protein	EAAG1_02028	256.323	181.772	185.008	319.17	160.094	261.109	0.248059	7.82915	0.395179	0.762931
alpha-galactosidase	EAAG1_02033	147.727	201.466	208.242	142.665	237.09	192.696	0.0391803	7.55967	0.882103	0.974942
glycosyltransferase	EAAG1_02038	165.321	171.926	155.751	143.05	134.323	170.218	-0.139772	7.29495	0.526571	0.848297
DNA polymerase I	EAAG1_02043	1529.14	1331.23	974.581	1048.45	805.202	909.565	-0.472893	10.1032	0.169382	0.519671
hypothetical protein	EAAG1_02048	86.6039	93.024	106.825	84.0224	109.184	75.9056	-0.0883916	6.53794	0.697715	0.917335
hypothetical protein	EAAG1_02053	22.7506	27.5962	33.5596	19.9962	34.2908	17.9176	-0.209498	4.72187	0.5025	0.838638
alpha-galactosidase	EAAG1_02058	189.285	218.438	221.026	147.472	262.44	194.814	-0.0550812	7.68604	0.832002	0.956942
hypothetical protein	EAAG1_02063	139.385	162.338	157.964	109.594	172.401	138.617	-0.126628	7.20024	0.589326	0.883917
transcriptional regulator MarR family protein	EAAG1_02068	37.0076	41.5887	37.4933	33.4551	37.4464	41.2106	-0.049558	5.26015	0.842167	0.958739
leucine aminopeptidase	EAAG1_02073	130.437	161.82	174.805	162.277	175.241	194.651	0.188017	7.38216	0.412499	0.774172
hypothetical protein	EAAG1_02088	84.4805	90.8214	106.456	87.4833	99.1908	73.4623	-0.114364	6.50189	0.610401	0.889361
hypothetical protein	EAAG1_02093	24.5706	28.244	29.0112	24.803	28.7159	23.6187	-0.0829215	4.74421	0.755118	0.937728
hypothetical protein	EAAG1_02098	18.5038	19.9522	25.6921	28.0716	21.458	23.2929	0.176857	4.52843	0.519589	0.845916
isochorismatase hydrolase	EAAG1_02103	41.1027	39.3862	43.271	45.5682	42.1798	47.5632	0.127453	5.44093	0.590474	0.883917
glycoside hydrolase	EAAG1_02108	300.459	280.108	242.293	528.168	244.348	377.085	0.481908	8.36144	0.133053	0.462673
hypothetical protein	EAAG1_02113	206.272	196.672	156.243	47.8755	111.813	61.7344	-1.33193	7.02782	6.20627e-06	0.000195524
hypothetical protein	EAAG1_02118	194.138	241.37	206.275	146.51	173.978	205.076	-0.288	7.60634	0.229881	0.602661
phosphodiesterase	EAAG1_02123	1919.09	1902.46	1397.95	1396.27	804.782	1244.95	-0.599075	10.4963	0.0942625	0.383501
hypothetical protein	EAAG1_02128	248.74	340.483	156.857	105.364	88.7774	129.984	-1.20328	7.48123	3.62795e-05	0.00096206
hypothetical protein	EAAG1_02133	156.524	179.57	119.61	131.706	49.1221	118.582	-0.608361	6.97809	0.0579473	0.290992
hypothetical protein	EAAG1_02138	127.252	115.826	129.444	146.51	82.5714	83.7243	-0.254336	6.8386	0.32408	0.700542
3-oxoacyl-[acyl-carrier-protein] synthase III	EAAG1_02143	102.529	99.2428	88.8776	78.062	58.6941	66.1324	-0.520705	6.3668	0.0180685	0.137244
COG0332 3-oxoacyl-[acyl-carrier-protein] synthase	EAAG1_02148	618.058	472.505	502.411	428.764	265.28	333.92	-0.632245	8.77174	0.0498957	0.268099
hypothetical protein	EAAG1_02153	126.948	131.503	150.711	118.247	132.64	105.714	-0.197746	6.99931	0.3617	0.732944
polysaccharide deacetylase	EAAG1_02158	87.2106	95.356	81.1331	91.7132	76.9965	93.3346	-0.010412	6.45744	0.96682	0.997791
UDP-glucose 4-epimerase related protein	EAAG1_02163	200.66	169.723	161.652	152.855	140.424	125.586	-0.344962	7.31072	0.121847	0.439651
gamma-glutamyltransferase	EAAG1_02168	564.973	465.638	340.267	606.999	331.022	438.819	0.00603228	8.83965	0.986134	1
hypothetical protein	EAAG1_02173	98.8892	65.6868	58.5142	57.6813	55.9592	58.6396	-0.371791	6.04791	0.134644	0.464262
fatty acid hydroxylase	EAAG1_02178	205.665	173.869	140.877	182.465	129.8	164.028	-0.128506	7.37805	0.598914	0.885637
ecotin	EAAG1_02183	1015.13	723.721	200.251	139.396	224.889	109.298	-2.03298	8.65263	4.44656e-05	0.00114616
small multidrug resistance protein	EAAG1_02188	53.9947	58.9497	52.6136	68.4485	45.8613	91.2171	0.309192	5.95542	0.244414	0.618758
urocanate hydratase	EAAG1_02193	654.155	573.173	478.316	407.807	481.439	335.549	-0.477542	8.93286	0.135244	0.465461
hypothetical protein	EAAG1_02198	266.334	265.339	248.808	549.318	187.127	390.93	0.529907	8.31327	0.133466	0.463672
thioesterase superfamily protein	EAAG1_02203	170.023	118.936	183.41	373.39	118.019	305.74	0.754013	7.72568	0.0350271	0.214112
protein-L-isoaspartate(D-aspartate)	EAAG1_02208	183.218	180.736	134.115	223.034	119.913	222.993	0.183225	7.47181	0.503858	0.838853
oxidoreductase domain-containing protein	EAAG1_02213	208.092	189.157	170.994	207.268	155.676	176.57	-0.0755022	7.53034	0.747059	0.937728
hypothetical protein	EAAG1_02218	26.8457	32.6491	28.3966	31.7247	20.6165	28.8311	-0.121569	4.82876	0.668007	0.912939
Beta-lactamase	EAAG1_02223	99.0409	91.8579	96.9909	131.706	88.2515	106.04	0.177361	6.67993	0.435267	0.793861
3-hydroxybutyryl-CoA dehydrogenase	EAAG1_02228	352.634	258.601	228.525	349.741	186.285	240.748	-0.113048	8.07476	0.70899	0.919962
hypothetical protein	EAAG1_02233	584.69	499.064	568.178	300.519	163.355	211.265	-1.29156	8.60044	7.34225e-05	0.00172379
hypothetical protein	EAAG1_02238	217.041	175.424	182.795	234.571	117.493	175.919	-0.125071	7.52413	0.646244	0.906504
phenylalanyl-tRNA synthetase subunit beta	EAAG1_02243	902.743	684.335	579.364	1302.25	531.402	1010.07	0.392313	9.7059	0.310869	0.691298
DNA polymerase III beta subunit	EAAG1_02248	1212.45	954.726	757.98	767.161	526.248	626.466	-0.607592	9.65778	0.0795069	0.35002
hypothetical protein	EAAG1_02253	74.6219	78.6428	86.9108	76.7161	90.0396	87.4707	0.0827381	6.36975	0.701061	0.917653
TonB-dependent receptor	EAAG1_02258	206.424	248.625	279.54	261.873	291.472	300.853	0.217569	8.05031	0.397107	0.762931
excinuclease ABC subunit A	EAAG1_02263	712.397	560.864	552.197	637.378	531.402	537.366	-0.0975518	9.20176	0.758737	0.937728
hypothetical protein	EAAG1_02268	76.7453	72.8126	71.7905	116.901	75.4187	100.665	0.40212	6.42489	0.0801412	0.351667
hypothetical protein	EAAG1_02273	173.208	128.394	93.426	865.027	181.447	471.071	1.94141	8.31599	2.26422e-05	0.000613671
hypothetical protein	EAAG1_02278	979.792	586.517	335.473	1492.79	478.704	866.562	0.577463	9.62577	0.214507	0.582137
phosphate starvation-inducible protein PhoH,	EAAG1_02283	435.75	421.717	334.981	447.222	224.258	304.763	-0.289116	8.49849	0.374777	0.749448
hypothetical protein	EAAG1_02288	121.791	118.159	107.563	107.095	77.5224	87.6336	-0.353904	6.69421	0.114716	0.424557
hypothetical protein	EAAG1_02293	49.7479	44.3095	36.8787	39.031	42.1798	36.8126	-0.147439	5.38465	0.553741	0.862466
type 12 methyltransferase	EAAG1_02298	94.0358	80.4567	84.821	136.512	94.1419	99.1986	0.345579	6.62062	0.132264	0.461893
beta-lactamase	EAAG1_02303	68.2518	90.0441	103.998	66.718	119.807	88.1222	0.0684625	6.48946	0.79825	0.949618
penicillin-binding protein 4*, family S12	EAAG1_02308	163.956	141.479	147.884	300.327	170.612	234.395	0.636801	7.59446	0.0126002	0.106769
hypothetical protein	EAAG1_02313	50.203	59.5975	58.0225	52.49	57.7474	47.7261	-0.0865071	5.77085	0.708292	0.919898
hypothetical protein	EAAG1_02318	17.5938	18.5271	17.9476	8.45992	19.0388	9.44748	-0.529882	3.95871	0.109667	0.413747
pirin	EAAG1_02323	50.8096	70.9988	79.7809	47.6832	86.1477	58.9653	-0.0613931	6.04658	0.81995	0.955577
hypothetical protein	EAAG1_02328	30.7891	27.4667	26.7985	57.6813	16.1987	36.3239	0.367449	5.02924	0.327161	0.701114
pirin domain protein	EAAG1_02333	152.732	144.33	120.839	139.973	116.967	116.628	-0.162264	7.04625	0.460499	0.808892
3-oxoacyl-ACP synthase	EAAG1_02338	400.259	282.052	296.013	334.167	209.637	241.725	-0.317088	8.20067	0.27511	0.650868
major facilitator transporter	EAAG1_02343	42.6194	52.3422	59.7435	56.9122	67.7401	66.9468	0.308608	5.85823	0.190602	0.551459
COG0477 Permeases of the major facilitator	EAAG1_02348	79.172	98.2063	113.709	95.3664	138.846	109.786	0.242037	6.7303	0.31296	0.693243
ATP phosphoribosyltransferase	EAAG1_02353	71.1335	87.4529	109.038	62.6803	106.659	92.0315	-0.0323183	6.46788	0.899218	0.980084
Histidinol dehydrogenase	EAAG1_02358	118.91	134.354	151.203	74.2166	161.566	102.782	-0.254028	6.95682	0.353121	0.722032
Histidinol-phosphate aminotransferase	EAAG1_02363	63.7016	62.3183	75.7242	27.8793	82.2558	37.4642	-0.444798	5.87393	0.186975	0.546977
S23 ribosomal protein	EAAG1_02368	8.94856	9.19875	16.1037	12.3053	13.0431	14.6599	0.219969	3.66249	0.50122	0.838638
imidazole glycerol-phosphate	EAAG1_02373	94.3391	112.847	137.803	116.516	138.531	121.026	0.124693	6.9127	0.582511	0.879973
hypothetical protein	EAAG1_02378	16.6838	20.3409	20.6521	16.1508	18.618	22.6414	-0.00698664	4.28346	0.989736	1
imidazole glycerol phosphate synthase subunit	EAAG1_02383	56.5731	62.9661	74.1261	47.8755	76.4706	60.4313	-0.0647107	5.98681	0.790078	0.946451
peptidase S41	EAAG1_02388	666.137	571.1	477.333	1095.18	584.101	787.725	0.524768	9.44518	0.135967	0.46569
1-(5-phosphoribosyl)-5-[(5-phosphoribosylamino)methylideneamino]	EAAG1_02393	195.655	201.466	193.982	186.887	190.703	242.051	0.0679171	7.65864	0.771645	0.942024
N-acetylmuramoyl-L-alanine amidase	EAAG1_02398	109.354	101.057	98.7119	152.663	82.0455	201.981	0.496981	6.95959	0.0836452	0.357675
Imidazole glycerol phosphate synthase cyclase	EAAG1_02403	87.8173	96.9107	111.619	74.9857	116.336	81.4438	-0.117254	6.57289	0.621449	0.895549
phosphoribosyl-AMP cyclohydrolase	EAAG1_02408	62.7916	68.1485	55.5639	64.9876	55.3281	69.2273	0.0218148	5.97559	0.923786	0.98865
GCN5-related N-acetyltransferase	EAAG1_02413	34.8842	30.9648	31.9615	34.2242	34.6064	30.1342	0.018108	5.04756	0.946022	0.993397
hypothetical protein	EAAG1_02418	23.5089	28.7623	43.6398	37.4928	45.8613	45.9343	0.429952	5.24145	0.132862	0.462673
hypothetical protein	EAAG1_02423	49.5963	53.3786	61.4645	47.4909	56.8007	50.3323	-0.0874272	5.74114	0.705451	0.919481
hypothetical protein	EAAG1_02428	144.239	175.813	186.114	143.242	205.008	192.696	0.0965007	7.44989	0.688496	0.916685
hypothetical protein	EAAG1_02433	15.7737	21.8956	32.2074	14.4203	31.03	19.7094	-0.0944204	4.51696	0.790024	0.946451
hypothetical protein	EAAG1_02438	119.516	105.462	105.596	142.281	125.277	140.083	0.301923	6.94573	0.155363	0.496675
hypothetical protein	EAAG1_02443	33.2159	47.678	51.6302	43.0687	58.4837	49.5178	0.19012	5.57251	0.464586	0.812963
dithiol-disulfide isomerase	EAAG1_02448	255.11	180.477	162.758	237.07	130.642	175.43	-0.140529	7.57323	0.613438	0.89157
hypothetical protein	EAAG1_02453	257.992	283.218	314.206	329.937	361.736	306.066	0.222083	8.27215	0.405087	0.771217
hypothetical protein	EAAG1_02458	83.4188	73.8491	74.1261	116.516	64.4793	75.7428	0.14709	6.3496	0.555759	0.863862
methylated-DNA--protein-cysteine	EAAG1_02463	90.8507	83.5661	75.1096	108.825	77.4172	94.6377	0.169057	6.46957	0.451745	0.803368
prolyl 4-hydroxylase, alpha subunit	EAAG1_02468	47.1695	42.2365	37.6163	28.4561	41.4435	25.8991	-0.400295	5.22765	0.136318	0.46569
hypothetical protein	EAAG1_02473	6.06682	5.70063	6.76109	2.88406	6.73193	1.95465	-0.628031	2.42943	0.11162	0.417297
2OG-Fe(II) oxygenase	EAAG1_02478	42.7711	56.3585	64.9065	46.9141	64.3741	46.423	-0.0546893	5.75389	0.830766	0.956942
hypothetical protein	EAAG1_02483	257.992	287.623	274.254	759.278	163.355	515.865	0.810624	8.55627	0.0619531	0.301663
export-related chaperone CsaA	EAAG1_02488	183.37	167.132	145.056	234.763	98.139	211.754	0.134971	7.43904	0.651438	0.908045
extradiol ring-cleavage dioxygenase class III	EAAG1_02493	91.154	99.3724	83.3458	89.0214	83.8336	100.99	-0.000695594	6.51651	1	1
ycei family protein	EAAG1_02498	184.886	198.097	152.186	181.312	107.606	152.626	-0.278935	7.34888	0.266357	0.641728
hypothetical protein	EAAG1_02503	2284.46	3930.72	1185.65	625.457	669.512	993.126	-1.69352	10.6575	0.00011877	0.0026761
hypothetical protein	EAAG1_02508	23.0539	21.8956	22.496	11.9208	18.4076	12.7052	-0.635415	4.22938	0.0240395	0.16846
3',5'-cyclic-nucleotide phosphodiesterase	EAAG1_02513	134.38	126.321	152.432	165.738	139.372	176.733	0.221088	7.22309	0.322163	0.699514
major facilitator superfamily MFS_1	EAAG1_02518	132.257	145.107	168.29	112.863	173.978	140.572	-0.0589571	7.18835	0.80166	0.950632
hypothetical protein	EAAG1_02523	121.488	106.109	106.456	129.975	119.387	111.252	0.110325	6.85842	0.60649	0.888048
hypothetical protein	EAAG1_02528	64.46	62.0592	63.0625	62.2958	77.2069	77.3716	0.195622	6.08813	0.376513	0.749802
helix-turn-helix, type 11 domain-containing	EAAG1_02533	97.8275	108.312	113.218	142.857	132.325	129.821	0.342075	6.91866	0.102611	0.402365
DinB family protein	EAAG1_02538	37.0076	71.2579	53.2282	70.3712	76.3654	177.059	1.0023	6.34157	0.00393149	0.0454278
peptidase	EAAG1_02543	127.858	133.058	105.35	292.252	131.378	201.655	0.770323	7.36962	0.00659867	0.0653836
peptidase m16 domain protein	EAAG1_02548	280.439	267.93	211.069	448.184	314.087	367.475	0.572737	8.29945	0.0427506	0.241685
iron-sulfur cluster binding protein	EAAG1_02553	166.686	153.269	153.169	152.279	121.911	178.851	-0.0634192	7.27246	0.785176	0.94544
5'-nucleotidase	EAAG1_02558	175.786	107.146	130.551	209.383	84.7803	113.37	-0.0224909	7.09798	0.945892	0.993397
rhodanese domain protein	EAAG1_02563	115.27	70.4805	89.2464	220.919	71.2112	72.9737	0.407272	6.73847	0.282319	0.659441
hypothetical protein	EAAG1_02568	1318.47	830.738	923.688	811.768	386.665	582.16	-0.787442	9.66026	0.0358586	0.217036
hypothetical protein	EAAG1_02573	226.141	221.418	210.454	167.66	237.301	194.651	-0.133124	7.71374	0.578897	0.87739
hypothetical protein	EAAG1_02578	10.3136	8.42139	9.71139	4.03769	7.15268	3.42064	-0.923478	2.91175	0.00726754	0.069943
hypothetical protein	EAAG1_02583	149.396	174.258	195.826	149.395	219.209	208.333	0.151936	7.51615	0.534096	0.852393
hypothetical protein	EAAG1_02588	6.67351	5.70063	11.4324	5.19132	7.67861	5.86396	-0.334223	2.89261	0.340607	0.712564
hypothetical protein	EAAG1_02593	12.1336	14.122	15.489	8.84446	15.252	11.8908	-0.20204	3.7333	0.50304	0.838638
hypothetical protein	EAAG1_02598	18.2005	25.005	25.0775	17.4967	27.7692	16.9403	-0.127342	4.46608	0.668426	0.912939
2-nitropropane dioxygenase npd	EAAG1_02603	268.76	291.639	263.068	146.318	221.523	176.082	-0.597193	7.83446	0.0177038	0.135386
PpiC-type peptidyl-prolyl cis-trans isomerase	EAAG1_02608	391.765	286.975	338.546	674.294	281.058	457.226	0.473233	8.66216	0.184799	0.544499
PpiC-type peptidyl-prolyl cis-trans isomerase	EAAG1_02613	372.806	291.38	347.274	408.191	316.822	390.605	0.141198	8.47063	0.623693	0.895572
Ribokinase	EAAG1_02618	182.156	124.118	168.536	150.933	125.067	140.572	-0.189274	7.21744	0.418398	0.779683
DNA-binding protein HU	EAAG1_02623	126.342	119.972	127.969	149.971	118.335	163.865	0.20635	7.07298	0.349381	0.721063
COG0776 Bacterial nucleoid DNA-binding protein	EAAG1_02628	141.357	65.039	110.513	347.818	48.5962	122.003	0.709016	7.12108	0.157955	0.501493
ribonuclease G	EAAG1_02633	479.127	388.809	474.629	849.453	344.486	634.122	0.445016	9.04595	0.223793	0.596027
COG3568 Metal-dependent hydrolase	EAAG1_02638	76.1386	72.5535	86.7878	59.4117	95.1938	64.1777	-0.102687	6.249	0.669418	0.913202
hypothetical protein	EAAG1_02643	7.7352	11.0126	11.3095	9.80582	13.0431	10.099	0.137301	3.43531	0.672903	0.915247
hypothetical protein	EAAG1_02648	513.557	425.604	370.139	344.357	468.29	289.777	-0.247718	8.65203	0.440851	0.798942
hypothetical protein	EAAG1_02653	180.488	151.844	124.035	136.512	106.764	96.5924	-0.425716	7.05493	0.0729846	0.333518
phospholipase D	EAAG1_02658	188.375	204.316	167.552	242.261	175.872	239.771	0.231094	7.66707	0.337869	0.710319
putative nudix hydrolase YeaB	EAAG1_02663	451.523	405.393	293.308	435.109	213.318	370.244	-0.175653	8.49855	0.602875	0.886398
COG0204 1-acyl-sn-glycerol-3-phosphate	EAAG1_02668	113.146	93.2831	89.2464	73.2552	63.3223	69.0644	-0.524528	6.3894	0.0157375	0.123949
cytoplasmic peptidoglycan synthetase	EAAG1_02673	289.084	239.556	278.434	323.977	242.665	286.356	0.0794524	8.11329	0.760606	0.937728
homogentisate 1,2-dioxygenase	EAAG1_02678	542.829	566.047	369.524	950.203	361.631	827.469	0.532886	9.23617	0.172321	0.523209
COG0427 Acetyl-CoA hydrolase	EAAG1_02683	488.986	448.666	251.636	344.357	270.75	358.841	-0.288266	8.49498	0.376559	0.749802
4-hydroxyphenylpyruvate dioxygenase	EAAG1_02688	440.451	446.981	268.846	712.556	340.699	632.004	0.543253	8.88791	0.136919	0.466868
hypothetical protein	EAAG1_02693	131.953	127.098	123.667	230.917	97.9286	159.956	0.351126	7.1839	0.209314	0.57663
fumarylacetoacetase	EAAG1_02698	208.092	219.863	172.961	347.818	192.386	309.649	0.49932	7.91863	0.0738453	0.335627
hypothetical protein	EAAG1_02703	24.1156	29.6692	34.666	59.604	33.6597	73.951	0.913899	5.41845	0.00321994	0.0405075
hypothetical protein	EAAG1_02708	79.172	67.112	73.1427	107.864	72.9994	85.0274	0.274936	6.34156	0.227933	0.599616
peptidase, M28 family protein	EAAG1_02713	251.925	201.466	192.753	373.198	197.225	296.781	0.423898	7.97948	0.140726	0.473869
endothelin-converting enzyme 1	EAAG1_02718	199.295	221.547	216.724	114.209	187.547	141.386	-0.523155	7.49567	0.0326747	0.205879
COG3590 Predicted metalloendopeptidase	EAAG1_02723	455.163	439.467	359.321	378.389	365.207	322.192	-0.234503	8.59583	0.426719	0.788019
hypothetical protein	EAAG1_02728	21.0822	22.673	31.4698	21.1498	28.0848	20.0352	-0.115262	4.60967	0.683999	0.916685
hypothetical protein	EAAG1_02733	115.725	166.355	136.082	119.593	164.406	159.956	0.0870083	7.16994	0.714529	0.922119
hypothetical protein	EAAG1_02748	238.426	342.167	146.408	315.709	186.601	211.754	-0.0264311	7.90923	0.936697	0.990953
COG1058 Predicted nucleotide-utilizing enzyme	EAAG1_02753	175.938	168.169	133.501	232.263	151.363	174.127	0.222939	7.43266	0.364648	0.73649
Dienelactone hydrolase	EAAG1_02758	102.226	119.584	116.414	140.742	106.659	118.908	0.11343	6.87855	0.602711	0.886398
hypothetical protein	EAAG1_02763	184.28	191.749	200.374	115.939	221.418	149.368	-0.242217	7.47212	0.350979	0.721981
AraC-type helix-turn-helix domain-containing	EAAG1_02768	62.7916	72.9422	80.8872	54.9895	91.407	66.4582	-0.0222381	6.1685	0.925962	0.988961
AraC-type helix-turn-helix domain-containing	EAAG1_02773	71.7402	93.1535	98.3431	67.2948	109.815	76.3943	-0.0519359	6.43426	0.832206	0.956942
AraC-type helix-turn-helix domain-containing	EAAG1_02778	101.771	119.325	149.605	98.8273	149.786	118.908	-0.0111926	6.94695	0.962968	0.997791
lipoyl synthase	EAAG1_02783	426.801	380.388	305.97	190.733	218.052	195.791	-0.880197	8.16293	0.0010031	0.0162167
RNA polymerase, sigma-24 subunit, ECF subfamily	EAAG1_02788	188.678	157.027	144.933	229.956	122.332	146.436	0.0223088	7.36707	0.932487	0.990356
hypothetical protein	EAAG1_02793	125.735	139.018	153.415	160.546	166.931	163.051	0.23009	7.24533	0.290726	0.668856
tyrosyl-tRNA synthetase	EAAG1_02798	1030.75	689.517	657.67	646.415	475.548	446.801	-0.600145	9.36203	0.0816549	0.354894
lipoprotein	EAAG1_02803	87.9689	74.1082	80.6414	103.442	66.6882	68.7386	-0.0254526	6.33073	0.921905	0.98865
oxidoreductase	EAAG1_02808	566.641	460.844	442.544	1043.26	380.565	748.632	0.563248	9.246	0.141367	0.473869
COG0400 Predicted esterase	EAAG1_02813	234.179	184.364	179.353	343.78	112.444	221.039	0.178785	7.73236	0.596769	0.885054
aminopeptidase N	EAAG1_02818	496.114	442.835	398.413	806.577	352.901	593.888	0.39045	9.00917	0.271928	0.647275
beta-lactamase	EAAG1_02823	159.254	146.921	151.817	266.488	168.088	237.653	0.552639	7.55881	0.0236363	0.166584
hypothetical protein	EAAG1_02828	104.198	118.029	124.65	122.284	141.791	130.31	0.185552	6.9523	0.387333	0.758575
1,4-alpha-glucan branching enzyme	EAAG1_02833	143.025	166.614	160.668	171.121	166.826	164.842	0.0960736	7.34392	0.658364	0.911202
hypothetical protein	EAAG1_02838	115.725	93.1535	130.919	95.7509	98.0338	70.3675	-0.362749	6.65772	0.124853	0.447239
integral membrane sensor signal transduction	EAAG1_02843	93.7324	111.162	131.288	113.824	144.316	128.844	0.203498	6.91691	0.367275	0.739768
phosphate regulon transcriptional regulatory	EAAG1_02848	75.987	74.756	71.9134	102.673	69.6334	97.7326	0.275905	6.36328	0.223278	0.595084
tonb-dependent receptor	EAAG1_02853	136.504	160.654	200.005	130.552	222.89	152.463	0.0262899	7.38834	0.923033	0.98865
hypothetical protein	EAAG1_02858	82.5088	105.332	116.045	62.1035	128.959	77.8603	-0.173419	6.58279	0.529747	0.850226
barstar (barnase inhibitor)	EAAG1_02863	46.1079	32.1308	37.7392	57.489	25.5603	28.8311	-0.0568818	5.25392	0.869467	0.968234
ribonuclease	EAAG1_02868	94.9458	108.96	112.234	102.288	111.708	91.38	-0.0495501	6.69888	0.821071	0.955577
GCN5-like N-acetyltransferase	EAAG1_02883	69.7685	95.6151	81.5019	60.1808	76.6809	57.4993	-0.343087	6.20703	0.138453	0.46949
gliding motility protein gldc	EAAG1_02888	53.8431	51.9535	64.4148	75.7548	49.5428	43.491	-0.015428	5.82626	0.961453	0.997791
hypothetical protein	EAAG1_02893	51.113	43.7912	39.0914	42.8764	36.6049	25.7362	-0.348803	5.32706	0.201295	0.569324
Cystathionine gamma-lyase	EAAG1_02898	514.012	375.335	299.824	1076.33	351.744	726.153	0.857021	9.12229	0.035613	0.216617
Sua5 YciO YrdC YwlC family protein	EAAG1_02903	87.9689	66.4642	65.8899	115.17	53.2244	61.5715	0.0589705	6.23305	0.83798	0.958739
tRNA nucleotidyltransferase	EAAG1_02908	496.418	405.522	372.475	592.964	335.124	480.844	0.144508	8.80546	0.661188	0.912444
hypothetical protein	EAAG1_02913	52.3263	55.0629	54.8263	40.3769	59.6407	43.9797	-0.167527	5.68284	0.484556	0.828284
tonb-dependent receptor	EAAG1_02918	1094.45	1063.82	741.63	692.944	710.955	773.553	-0.413324	9.72538	0.217477	0.586243
hypothetical protein	EAAG1_02923	185.493	171.796	169.765	114.017	96.9819	81.118	-0.851904	7.09628	0.000120519	0.0026761
POT family proton (H+)-dependent oligopeptide	EAAG1_02928	455.315	412.907	427.547	266.103	285.686	251.173	-0.690211	8.45165	0.013075	0.109782
proton-dependent di-tripeptide transporter	EAAG1_02933	696.623	519.276	593.993	373.39	418.642	325.45	-0.695456	8.93136	0.0269322	0.182485
proton-dependent peptide transporter	EAAG1_02938	466.994	388.291	425.703	412.037	406.546	359.493	-0.120771	8.67991	0.686767	0.916685
Dipeptidyl peptidase IV	EAAG1_02943	480.796	386.866	466.147	596.232	448.41	469.442	0.18275	8.89141	0.557513	0.864168
alpha-L-fucosidase	EAAG1_02948	73.4086	79.0315	100.31	52.49	111.708	61.8973	-0.157129	6.32549	0.578119	0.877229
alpha-L-fucosidase	EAAG1_02953	21.3856	31.3535	34.7889	17.3044	36.079	18.0805	-0.284525	4.74925	0.392672	0.760583
KDPG and KHG aldolase	EAAG1_02958	57.0281	63.7434	60.3581	53.6436	80.4677	63.5262	0.128953	5.9876	0.587876	0.883917
PfkB domain-containing protein	EAAG1_02963	65.0667	84.6026	95.3929	64.0262	107.711	85.6789	0.072965	6.39396	0.77601	0.944276
3-oxoacyl-ACP reductase	EAAG1_02968	86.6039	107.664	107.071	88.2524	148.734	105.714	0.187504	6.75068	0.447039	0.801842
mannonate dehydratase	EAAG1_02973	114.36	141.35	162.266	99.0195	205.534	126.727	0.046947	7.14898	0.869088	0.968234
uronate isomerase	EAAG1_02978	119.516	145.755	170.379	155.739	201.117	172.009	0.280076	7.33147	0.232335	0.605648
COG1609 Transcriptional regulators	EAAG1_02983	215.979	234.115	196.44	264.565	233.198	265.344	0.238903	7.87765	0.320761	0.699514
hypothetical protein	EAAG1_02988	95.2491	113.106	120.593	100.173	163.249	111.578	0.190785	6.87859	0.433702	0.792612
hypothetical protein	EAAG1_02993	200.812	155.86	111.865	98.8273	143.895	107.343	-0.418409	7.09539	0.10446	0.404031
hypothetical protein	EAAG1_02998	239.791	189.157	109.161	289.56	144.631	294.175	0.436344	7.72259	0.191659	0.553115
hypothetical protein	EAAG1_03003	142.267	104.425	84.5751	183.042	84.2544	147.413	0.3228	6.9597	0.270793	0.645699
RNA polymerase ECF-type sigma factor	EAAG1_03008	116.18	70.6101	70.6841	131.513	66.0571	117.279	0.288822	6.57806	0.321031	0.699514
glucose-1-phosphate thymidylyltransferase	EAAG1_03013	290.449	256.269	260.486	445.3	290.841	398.26	0.490548	8.33891	0.0843367	0.359382
branched-chain amino acid uptake carrier brab	EAAG1_03018	153.036	156.249	188.819	158.624	228.675	165.983	0.152503	7.45581	0.526777	0.848297
50S ribosomal protein l31p	EAAG1_03023	271.945	130.596	245.981	101.904	56.9059	65.9695	-1.53066	7.18832	6.58383e-07	2.47633e-05
hypothetical protein	EAAG1_03028	115.725	127.098	153.047	203.038	178.396	181.946	0.508273	7.32298	0.0237012	0.166722
hypothetical protein	EAAG1_03033	298.336	291.25	296.505	274.371	326.604	255.408	-0.048862	8.18347	0.851246	0.962382
3-phosphoshikimate 1-carboxyvinyltransferase	EAAG1_03038	453.647	435.58	381.817	465.873	400.235	401.192	-0.00432398	8.72558	0.989053	1
COG1028 Dehydrogenases with different specificities	EAAG1_03043	151.519	137.981	125.756	171.313	115.705	141.549	0.0442598	7.1381	0.846261	0.959084
hypothetical protein	EAAG1_03048	102.529	113.494	99.3266	175.351	112.234	190.253	0.598022	7.04853	0.0139046	0.113642
tRNA (guanine-N(7)-)-methyltransferase	EAAG1_03053	111.478	88.1007	106.825	96.3277	99.296	81.118	-0.146162	6.60702	0.507866	0.841333
hypothetical protein	EAAG1_03058	125.432	106.239	122.683	179.389	105.292	137.477	0.250809	7.01807	0.297929	0.677463
hypothetical protein	EAAG1_03063	143.177	180.995	144.81	135.166	193.228	149.368	0.0279165	7.30484	0.90908	0.982596
Holliday junction resolvase	EAAG1_03068	63.3983	68.9258	69.9466	94.9818	73.4202	95.9408	0.383854	6.28529	0.0832874	0.356974
peptidase M16 domain-containing protein	EAAG1_03073	718.767	675.266	590.305	1020	731.888	675.658	0.290758	9.52264	0.384115	0.755141
hypothetical protein	EAAG1_03078	83.4188	84.2139	85.1897	58.4504	86.4633	63.852	-0.272813	6.27181	0.232022	0.605261
transcriptional regulator PadR-like protein	EAAG1_03083	18.5038	24.8755	33.5596	31.7247	38.8138	37.4642	0.488236	4.9597	0.0854431	0.363676
hypothetical protein	EAAG1_03088	42.9228	45.7346	47.8194	71.9093	51.9621	55.7076	0.392673	5.7251	0.0959371	0.387339
hypothetical protein	EAAG1_03093	60.3649	58.8202	59.8664	75.947	71.4216	85.1902	0.376431	6.10532	0.0816106	0.354894
hypothetical protein	EAAG1_03098	158.344	150.16	148.498	157.085	192.702	153.603	0.140409	7.32519	0.527656	0.848411
phosphoesterase HXTX	EAAG1_03103	49.1413	42.1069	25.4463	85.9451	50.4895	75.2541	0.857963	5.778	0.00361979	0.0427646
beta-lactamase	EAAG1_03108	222.804	164.671	122.314	305.519	190.808	281.959	0.610118	7.7471	0.0328038	0.206339
hypothetical protein	EAAG1_03113	65.37	67.5007	72.7739	189.002	72.5787	139.758	0.962118	6.66188	0.00130137	0.019904
COG1884 Methylmalonyl-CoA mutase, N-terminal	EAAG1_03118	235.089	201.725	177.755	248.991	203.641	232.766	0.157138	7.76084	0.515991	0.845906
methylmalonyl-CoA mutase	EAAG1_03123	1149.06	991.91	841.571	1077.29	917.016	942.468	-0.0223198	9.94661	0.946307	0.993397
MORN variant repeat-containing protein	EAAG1_03128	216.586	250.31	280.155	280.331	333.02	326.101	0.33066	8.13634	0.205193	0.572639
hypothetical protein	EAAG1_03133	79.9304	54.9334	65.2753	71.3325	58.7992	53.2643	-0.126558	6.00395	0.598937	0.885637
hypothetical protein	EAAG1_03138	97.5242	122.952	127.109	91.7132	153.152	115.65	0.0544292	6.8871	0.82722	0.95631
50S ribosomal protein l13p	EAAG1_03143	1487.58	867.792	1194.5	2336.28	554.543	1395.3	0.271795	10.351	0.554513	0.862784
30S ribosomal protein S9	EAAG1_03148	1179.24	670.602	948.028	1207.08	514.783	771.925	-0.166149	9.78483	0.669995	0.913314
SSU ribosomal protein S2p (SAe)	EAAG1_03153	2230.32	1341.2	1768.7	6337.44	1306.52	3469.67	1.05732	11.4212	0.0291014	0.190294
hypothetical protein	EAAG1_03158	67.1901	65.039	61.5874	40.9537	65.5312	45.4457	-0.346081	5.85719	0.157958	0.501493
elongation factor Ts	EAAG1_03163	1101.43	552.573	832.721	2003.85	368.994	677.45	0.294554	9.85	0.568764	0.870953
inosine-5'-monophosphate dehydrogenase	EAAG1_03168	1006.79	853.022	638.124	437.993	604.507	411.454	-0.780487	9.36409	0.0230511	0.163711
beta-N-acetylhexosaminidase	EAAG1_03173	280.742	353.439	340.144	309.748	415.802	437.19	0.255165	8.47768	0.384533	0.755537
hypothetical protein	EAAG1_03178	114.36	129.042	126.494	142.281	145.368	153.766	0.254792	7.08201	0.224351	0.596068
acetyl-CoA carboxylase, carboxyl transferase	EAAG1_03183	771.397	524.717	608.252	756.394	388.033	495.83	-0.215617	9.20695	0.541709	0.856969
glutamyl-tRNA synthetase	EAAG1_03188	560.271	340.354	360.673	665.45	311.878	508.047	0.235683	8.83898	0.515284	0.845906
glycosyl transferase	EAAG1_03193	50.658	44.1799	53.3512	42.1073	53.014	51.7983	-0.0102245	5.62894	0.966346	0.997791
4-keto.6-deoxy-N-acetyl-D-hexosaminyl-(Lipid	EAAG1_03198	91.9124	86.546	99.3266	87.0987	108.868	87.4707	0.0306191	6.5522	0.893407	0.97747
WxcM-like protein	EAAG1_03203	34.2775	34.5925	39.829	43.4532	38.8138	31.1115	0.0595028	5.22051	0.815971	0.955577
hypothetical protein	EAAG1_03208	51.568	50.7875	55.318	48.6445	51.4362	42.025	-0.14896	5.65135	0.51653	0.845906
WxcM-like domain-containing protein	EAAG1_03213	32.9125	25.1346	26.0609	14.9971	22.6151	10.9135	-0.78129	4.48868	0.0124572	0.106337
family 2 glycosyl transferase	EAAG1_03218	83.7222	79.5497	75.7242	101.327	75.8395	101.153	0.217978	6.43368	0.322776	0.699514
family 2 glycosyl transferase	EAAG1_03223	100.558	94.5787	111.251	62.4881	108.868	54.5674	-0.435708	6.47721	0.102173	0.401746
glycosyl transferase, group 1	EAAG1_03228	284.231	241.629	234.671	256.489	199.644	248.078	-0.111375	7.93291	0.657628	0.910942
Ornithine aminotransferase	EAAG1_03233	770.335	648.317	507.082	902.904	445.991	705.141	0.0928745	9.37388	0.796801	0.949566
acetyl-CoA carboxylase, biotin carboxylase	EAAG1_03238	1150.72	828.017	935.366	3089.22	960.142	2026.49	1.05995	10.5492	0.0115543	0.100759
Biotin carboxyl carrier protein of acetyl-CoA	EAAG1_03243	439.541	268.966	299.578	1260.72	188.494	660.184	1.06499	9.0211	0.0382922	0.22556
50S ribosomal protein L32	EAAG1_03248	88.1206	53.6378	114.57	23.8416	25.5603	25.2476	-1.77833	5.79519	7.62873e-10	4.76601e-08
hypothetical protein	EAAG1_03253	151.064	114.013	118.872	134.974	96.9819	123.469	-0.112465	6.94792	0.629143	0.898013
4-hydroxythreonine-4-phosphate dehydrogenase	EAAG1_03258	504.911	409.15	415.254	1074.6	367.837	796.846	0.752115	9.21638	0.0537937	0.280458
riboflavin synthase, subunit alpha	EAAG1_03263	242.825	282.181	217.215	291.098	165.984	188.298	-0.202649	7.85483	0.460877	0.808892
integral membrane sensor signal transduction	EAAG1_03268	262.238	285.032	230.861	308.018	254.867	301.505	0.151392	8.098	0.556046	0.863862
methyltransferase	EAAG1_03273	54.2981	67.7598	73.5115	43.261	84.7803	52.6127	-0.110351	5.97912	0.684348	0.916685
50S ribosomal protein l34p	EAAG1_03288	34.7326	25.6528	53.597	39.9924	30.3989	42.025	-0.0233262	5.24756	0.948188	0.993797
phosphoesterase recj domain protein	EAAG1_03293	176.696	179.44	182.549	189.195	169.981	170.869	-0.0237024	7.47889	0.915614	0.985101
hypothetical protein	EAAG1_03298	320.48	388.809	429.637	258.604	533.611	343.204	-0.00399444	8.56772	0.990376	1
hypothetical protein	EAAG1_03303	274.675	206.259	178.493	432.225	173.137	302.808	0.461149	8.03003	0.16409	0.512573
COG0596 Predicted hydrolases or acyltransferases	EAAG1_03308	225.534	214.681	202.218	326.092	185.549	260.294	0.264104	7.88213	0.32222	0.699514
protein-disulfide reductase	EAAG1_03313	1409.78	1284.46	1038.75	1458.38	925.957	1248.21	-0.0394225	10.2619	0.909554	0.982596
tRNA(ile)-lysidine synthetase	EAAG1_03318	178.668	195.506	209.963	295.136	200.696	298.084	0.441845	7.84474	0.083266	0.356974
O-methyltransferase	EAAG1_03323	176.848	175.165	185.746	208.806	128.748	145.947	-0.154869	7.41316	0.528883	0.84981
COG0791 Cell wall-associated hydrolases	EAAG1_03328	178.213	167.65	136.451	124.399	112.655	109.623	-0.476466	7.1132	0.0291172	0.190294
hypothetical protein	EAAG1_03333	71.5885	65.8164	56.0556	23.6493	41.2331	22.6414	-1.13497	5.56066	5.64411e-05	0.00139841
3-deoxy-D-manno-octulosonic-acid transferase	EAAG1_03338	210.367	207.166	199.022	263.219	201.117	312.419	0.332695	7.86068	0.187842	0.548113
hypothetical protein	EAAG1_03343	67.9484	83.1774	117.52	94.7896	132.219	128.193	0.403113	6.70441	0.114571	0.424557
leucyl-tRNA synthetase	EAAG1_03348	1242.33	1097.76	922.705	1317.25	954.147	1084.18	0.0403998	10.1076	0.904924	0.981609
COG0811 Biopolymer transport proteins	EAAG1_03353	3307.63	1982.39	1970.43	5538.56	1771.34	2700.35	0.463307	11.4911	0.288305	0.66567
outer membrane transport energization protein	EAAG1_03358	1045.77	692.109	673.651	987.119	658.783	788.539	0.0135789	9.65798	0.969078	0.998175
COG0848 Biopolymer transport protein	EAAG1_03363	715.582	485.202	509.786	403.577	411.49	326.101	-0.583821	8.89355	0.06838	0.321421
outer membrane transport energization protein	EAAG1_03368	1707.96	1061.74	1295.55	2803.31	1077.53	1715.21	0.460988	10.6531	0.249029	0.62486
phosphate ABC transporter substrate-binding	EAAG1_03373	172.904	202.502	152.924	197.847	126.434	180.154	-0.0680123	7.42924	0.786215	0.94544
tetratricopeptide tpr_1 repeat-containing	EAAG1_03378	2265.96	2144.99	1128.36	3895.99	1738.63	2797.43	0.606138	11.1853	0.134627	0.464262
lmbe family protein	EAAG1_03383	210.822	172.574	147.146	240.146	166.721	177.059	0.137789	7.53883	0.579198	0.877486
winged helix family two component transcriptional	EAAG1_03388	96.7658	120.879	145.302	101.519	163.775	122.003	0.0949691	6.97027	0.707025	0.919898
ATPase	EAAG1_03393	95.0974	118.159	128.952	102.673	160.83	124.446	0.182329	6.93109	0.447485	0.801954
TonB-dependent receptor plug	EAAG1_03398	309.105	395.028	414.639	292.829	537.293	349.231	0.0764584	8.58266	0.815643	0.955577
hypothetical protein	EAAG1_03403	120.123	145.884	162.635	180.158	195.962	208.985	0.448643	7.40284	0.0504161	0.268934
ATPase	EAAG1_03408	155.007	141.868	171.732	188.426	177.66	202.144	0.277748	7.43513	0.212473	0.579502
COG1132 ABC-type multidrug transport system, ATPase	EAAG1_03413	282.411	260.027	263.56	354.355	284.003	331.802	0.267184	8.2107	0.309995	0.691254
transcription termination protein NusB	EAAG1_03418	553.294	387.643	407.755	412.037	266.543	315.188	-0.440849	8.60973	0.165475	0.51345
hypothetical protein	EAAG1_03423	314.868	222.066	212.298	86.5219	145.894	63.852	-1.33584	7.44803	1.25077e-05	0.000365901
Preprotein translocase subunit YajC	EAAG1_03428	296.971	220.64	261.347	250.721	237.301	233.581	-0.110294	7.96787	0.660453	0.912222
dihydroorotate dehydrogenase 1A	EAAG1_03433	204.452	206.777	196.932	224.38	227.413	234.558	0.174515	7.75502	0.447766	0.801975
aspartyl-tRNA synthetase	EAAG1_03438	661.132	550.111	571.988	930.976	531.192	788.213	0.335508	9.39328	0.324439	0.700542
COG0469 Pyruvate kinase	EAAG1_03443	142.57	152.881	197.424	110.94	231.095	127.541	-0.0681895	7.3291	0.810761	0.953466
transcriptional regulator	EAAG1_03448	3.18508	3.10944	3.31908	0.769084	4.83858	2.76909	-0.129729	1.75049	0.766325	0.940122
hypothetical protein	EAAG1_03453	31.3958	35.8881	48.5569	51.3363	53.8555	64.9922	0.55315	5.58293	0.029762	0.193479
hypothetical protein	EAAG1_03458	199.143	173.61	160.914	200.923	159.042	139.92	-0.0947344	7.43053	0.69032	0.916685
hypothetical protein	EAAG1_03463	212.035	187.862	150.465	330.321	140.845	286.682	0.460706	7.76929	0.137434	0.46819
lipiD-a-disaccharide synthase	EAAG1_03468	189.285	196.283	180.46	148.433	176.187	158.815	-0.226842	7.45301	0.303682	0.683881
Competence protein	EAAG1_03473	107.534	135.26	158.087	157.662	195.226	193.511	0.446768	7.30535	0.0579899	0.290992
succinate dehydrogenase (or fumarate reductase)	EAAG1_03478	137.11	97.8177	85.3127	942.128	334.809	555.61	2.51644	8.48689	1.8883e-10	1.31326e-08
succinate dehydrogenase flavoprotein subunit	EAAG1_03483	732.417	584.963	512.614	1864.07	1441.16	1517.79	1.39808	10.115	5.16657e-05	0.00130438
hypothetical protein	EAAG1_03488	94.7941	70.7397	71.1759	194.001	158.306	168.263	1.13699	6.98177	6.03078e-07	2.2917e-05
hypothetical protein	EAAG1_03493	317.598	256.917	221.395	639.685	454.3	435.073	0.941876	8.59866	0.0028888	0.0372311
hypothetical protein	EAAG1_03498	23.3573	25.2642	28.1507	69.6021	34.1856	58.6396	1.07552	5.32164	0.000300974	0.00593257
COG0526 Thiol-disulfide isomerase and thioredoxins	EAAG1_03503	705.116	483.906	501.058	1105.17	386.455	698.136	0.373473	9.33707	0.345853	0.717397
RNA methyltransferase	EAAG1_03508	276.04	246.423	316.419	291.675	296.415	273.977	0.0393369	8.1486	0.879556	0.973597
hypothetical protein	EAAG1_03513	122.398	121.786	129.075	121.708	113.917	122.003	-0.0622093	6.93178	0.766516	0.940122
hypothetical protein	EAAG1_03518	160.164	159.747	157.841	207.845	156.097	160.933	0.134835	7.38664	0.551518	0.862349
Dephospho-CoA kinase	EAAG1_03523	229.326	246.941	182.427	149.779	191.019	261.109	-0.12975	7.71692	0.627866	0.898013
beta-lactamase-like protein	EAAG1_03528	800.821	738.361	556.622	737.744	427.162	663.441	-0.197138	9.35367	0.569343	0.870953
FMN-binding negative transcriptional regulator	EAAG1_03533	146.059	139.147	135.468	203.615	92.0382	148.228	0.0754991	7.17263	0.778847	0.944276
Holliday junction DNA helicase RuvB	EAAG1_03538	308.498	312.239	279.295	303.98	300.939	272.511	-0.0366362	8.21199	0.888617	0.976869
imidazolonepropionase	EAAG1_03543	554.204	488.052	418.45	397.04	400.866	332.291	-0.369979	8.75524	0.227445	0.598831
formiminoglutamase	EAAG1_03548	247.83	228.025	187.098	148.049	204.062	159.304	-0.37318	7.61507	0.125104	0.447269
Succinate-semialdehyde dehydrogenase (NAD)	EAAG1_03553	648.543	528.086	460	523.746	497.427	453.479	-0.1503	9.01907	0.632607	0.898866
amino acid carrier protein	EAAG1_03558	187.161	239.427	229.631	208.422	293.155	255.082	0.205879	7.8814	0.418291	0.779683
pyruvate kinase	EAAG1_03563	770.335	579.003	510.278	1422.61	557.804	877.476	0.6198	9.61903	0.111847	0.4177
hypothetical protein	EAAG1_03568	29.5758	21.6365	31.4698	31.917	22.6151	24.7589	-0.0649417	4.76757	0.826613	0.95631
Ribonuclease III	EAAG1_03573	258.143	209.757	218.076	297.059	195.226	233.744	0.0812562	7.87988	0.752561	0.937728
acyl carrier protein	EAAG1_03588	1990.22	1279.4	1829.8	9945.79	1127.7	5743.58	1.72149	11.8347	0.00262338	0.03429
GTP cyclohydrolase i	EAAG1_03593	116.938	104.166	97.9744	206.307	86.4633	152.463	0.47878	6.99457	0.0911385	0.374094
cysteinyl-tRNA synthetase	EAAG1_03598	518.562	401.635	394.233	819.459	421.167	624.674	0.504759	9.05013	0.143676	0.475678
4-alpha-glucanotransferase (amylomaltase)	EAAG1_03603	283.776	276.61	296.013	314.171	342.277	313.559	0.179817	8.25116	0.489946	0.831848
hypothetical protein	EAAG1_03608	129.072	142.904	88.5088	69.2175	140.95	53.2643	-0.449337	6.70556	0.169899	0.52014
hypothetical protein	EAAG1_03613	89.334	111.292	115.43	103.249	143.159	119.56	0.212558	6.83275	0.352256	0.721981
hypothetical protein	EAAG1_03618	47.1695	60.5044	86.2961	68.2562	91.407	57.4993	0.163871	6.10558	0.550166	0.861525
ferroxidase	EAAG1_03623	1564.33	1653.05	1174.59	1793.89	456.089	1427.06	-0.256454	10.3934	0.565409	0.868374
histidine ammonia-lyase	EAAG1_03628	735.602	580.558	436.644	1146.13	481.228	824.374	0.483982	9.45301	0.207615	0.574095
methylcrotonoyl-CoA carboxylase	EAAG1_03633	488.228	549.463	464.548	567.392	538.45	568.478	0.156422	9.049	0.610682	0.889361
integral membrane protein terc	EAAG1_03638	131.043	115.179	106.948	263.219	128.643	180.805	0.696026	7.2709	0.0097253	0.0886034
permease	EAAG1_03643	313.806	314.442	253.725	295.52	272.959	329.685	0.0261702	8.21405	0.922314	0.98865
dihydrodipicolinate reductase	EAAG1_03648	380.996	373.521	321.459	356.086	185.339	351.023	-0.270387	8.35881	0.389508	0.75895
hypothetical protein	EAAG1_03653	396.164	424.438	318.509	537.205	262.651	504.137	0.194662	8.67015	0.571837	0.873023
excinuclease ABC subunit C	EAAG1_03658	288.326	295.915	289.252	276.486	322.922	276.746	0.00464974	8.18936	0.986677	1
hypothetical protein	EAAG1_03663	106.928	123.211	150.219	219.573	184.287	203.284	0.67367	7.36466	0.00372507	0.0435893
ATP-dependent helicase	EAAG1_03668	494.598	498.028	485.323	782.735	562.958	642.918	0.428011	9.17485	0.175651	0.528964
30S ribosomal protein s21p	EAAG1_03673	133.622	132.669	134.115	64.603	65.3208	58.9653	-1.08337	6.62277	3.08083e-07	1.22107e-05
Integrase, site-specific recombinase	EAAG1_03678	418.762	357.974	335.719	202.654	226.572	203.772	-0.813078	8.186	0.00192966	0.0267395
Ribosome hibernation protein YhbH	EAAG1_03683	1016.19	864.812	777.157	445.3	391.294	334.734	-1.18228	9.31868	0.000308446	0.00604751
COG0050 GTPases - translation elongation factors	EAAG1_03688	9567.99	5326.59	6758.14	4183.05	5161.82	1911.98	-0.94372	12.4213	0.0239526	0.16817
preprotein translocase, sece subunit	EAAG1_03693	68.4034	45.7346	78.6745	6.72948	34.5012	7.00417	-1.98439	5.34424	0.000120265	0.0026761
transcription antitermination protein nusg	EAAG1_03698	651.273	381.295	753.186	1310.33	427.478	704.652	0.451583	9.46109	0.289948	0.668384
OmpW family protein	EAAG1_03703	173.511	152.362	118.381	265.911	260.547	225.925	0.76043	7.64146	0.00176609	0.0249418
HxlR family transcriptional regulator	EAAG1_03708	109.506	100.409	94.9011	118.823	70.3698	84.3758	-0.158547	6.59426	0.51644	0.845906
major facilitator superfamily protein	EAAG1_03713	139.992	179.44	193.736	160.162	238.142	212.243	0.251198	7.55159	0.310904	0.691298
50S ribosomal protein L11p (L12e)	EAAG1_03718	918.82	420.163	708.071	1104.02	242.455	569.129	-0.0959783	9.36753	0.84184	0.958739
50S ribosomal protein L1	EAAG1_03723	1458.31	683.946	1210.11	1800.43	476.915	811.506	-0.118254	10.0683	0.800581	0.950332
50S ribosomal protein L10p (P0)	EAAG1_03728	1261.14	556.071	1112.26	3980.78	451.671	1432.11	1.0013	10.5173	0.0896116	0.371523
potential frameshift: common BLAST hit:	EAAG1_03733	881.661	513.575	931.555	1362.43	399.288	541.927	-0.014634	9.59222	0.974394	0.998569
hypothetical protein	EAAG1_03748	161.529	156.249	149.727	143.242	128.959	153.44	-0.135797	7.22037	0.531396	0.851501
trans-aconitate 2-methyltransferase	EAAG1_03753	112.388	113.235	118.626	115.363	133.692	115.162	0.0821583	6.88719	0.698095	0.917335
Guanylate kinase	EAAG1_03758	57.6348	51.1761	68.7173	82.6765	74.5772	62.2231	0.30515	6.05366	0.190332	0.551111
Quinolinate synthetase	EAAG1_03763	672.052	631.863	563.26	1338.59	473.024	919.501	0.548434	9.58212	0.16009	0.50695
dihydroneopterin aldolase	EAAG1_03768	37.4626	36.5359	37.6163	28.4561	34.0804	26.062	-0.329335	5.07402	0.186068	0.54603
hypothetical protein	EAAG1_03773	138.172	141.738	146.9	125.168	152.941	121.677	-0.0933148	7.10934	0.663366	0.912832
RDD domain-containing protein	EAAG1_03778	99.0409	93.8013	104.121	96.52	112.234	104.574	0.0782537	6.67253	0.716344	0.922265
hypothetical protein	EAAG1_03783	175.635	310.296	139.278	235.724	198.487	190.09	-0.00238179	7.704	0.994851	1
chorismate synthase	EAAG1_03788	693.741	588.331	531.668	346.088	456.404	304.926	-0.711424	8.92835	0.0271273	0.183134
thioredoxin	EAAG1_03793	264.817	214.033	172.346	290.714	167.352	222.505	0.0629984	7.79541	0.82052	0.955577
COG0526 Thiol-disulfide isomerase and thioredoxins	EAAG1_03798	230.084	183.845	141.122	131.321	108.658	90.8913	-0.746479	7.20879	0.00300232	0.0384255
hypothetical protein	EAAG1_03803	130.437	86.2868	82.4853	216.305	58.1681	137.966	0.461519	6.891	0.207984	0.574255
tRNA delta(2)-isopentenylpyrophosphate	EAAG1_03808	146.21	151.326	146.04	116.132	160.725	131.776	-0.1169	7.15337	0.596042	0.885054
NodT family RND efflux system outer membrane	EAAG1_03813	157.434	203.927	200.005	158.047	257.181	199.374	0.131562	7.61718	0.60713	0.888048
RND family efflux transporter MFP subunit	EAAG1_03818	323.058	367.302	395.217	297.828	522.251	352.978	0.112202	8.55763	0.723503	0.927271
COG0845 Membrane-fusion protein	EAAG1_03823	70.8302	87.9711	81.379	97.2891	104.871	92.3573	0.294328	6.48216	0.170766	0.521496
TetR family transcriptional regulator	EAAG1_03828	201.874	204.316	167.306	191.117	143.264	191.882	-0.124762	7.51992	0.599788	0.885637
COG0526 Thiol-disulfide isomerase and thioredoxins	EAAG1_03833	251.015	213.515	151.694	285.715	133.692	223.808	0.0610017	7.71476	0.840208	0.958739
hypothetical protein	EAAG1_03838	26.9974	30.4466	32.5762	22.688	37.7619	22.4785	-0.111301	4.86686	0.698841	0.917335
hypothetical protein	EAAG1_03843	12.2853	12.5673	25.4463	22.3034	23.141	20.8496	0.395235	4.30146	0.226	0.597756
MarR family transcriptional regulator	EAAG1_03848	21.2339	26.3006	35.8952	19.9962	37.236	23.13	-0.0482763	4.79029	0.874966	0.970924
hypothetical protein	EAAG1_03853	137.565	144.33	153.661	145.357	173.558	152.3	0.114101	7.24248	0.603588	0.887092
DinB family protein	EAAG1_03858	127.403	113.494	110.636	378.774	154.309	313.07	1.26632	7.64158	3.56416e-05	0.000951991
hydroxyacylglutathione hydrolase	EAAG1_03863	99.0409	98.4655	110.267	263.411	118.335	191.719	0.896066	7.19957	0.00119779	0.0187079
Ferrochelatase, protoheme ferro-lyase	EAAG1_03868	340.955	245.645	240.695	465.296	190.808	352.978	0.286044	8.25833	0.396398	0.762931
nitrogen-fixing nifu domain protein	EAAG1_03873	251.773	176.59	148.744	265.526	134.113	194.325	0.0407423	7.60993	0.889486	0.977375
hexapeptide transferase family protein	EAAG1_03878	141.357	162.598	156.243	140.742	180.71	134.708	-0.0117414	7.25781	0.958502	0.997188
helicase	EAAG1_03883	624.428	564.103	506.959	719.862	579.157	611.643	0.172306	9.23184	0.585809	0.883146
luciferase family protein	EAAG1_03888	305.768	274.408	246.35	301.865	315.034	271.697	0.10468	8.1605	0.687295	0.916685
Apolipoprotein N-acyltransferase	EAAG1_03893	395.86	365.877	342.726	213.036	348.062	226.902	-0.486269	8.30269	0.0947539	0.384661
ROK family protein	EAAG1_03898	306.223	247.848	230.369	208.037	243.822	189.275	-0.290387	7.89419	0.248719	0.624649
mannose-6-phosphate isomerase	EAAG1_03913	94.6424	96.2629	106.456	100.365	103.609	73.2994	-0.10044	6.58603	0.656987	0.910461
50S ribosomal protein l28p	EAAG1_03918	213.552	88.3598	194.965	70.948	58.0629	42.6766	-1.53333	6.80411	1.43144e-06	5.1226e-05
50S ribosomal protein L33	EAAG1_03923	54.4497	26.1711	61.4645	9.80582	15.1469	6.84128	-2.14604	4.87597	1.79414e-08	9.185e-07
hypothetical protein	EAAG1_03928	46.5629	18.9157	45.7296	5.19132	10.2031	3.09487	-2.56152	4.45947	1.07286e-08	5.90232e-07
endoribonuclease L-PSP	EAAG1_03933	88.2723	83.1774	81.8707	107.095	60.0615	98.547	0.065912	6.43806	0.787289	0.94544
Signal recognition particle receptor protein FtsY	EAAG1_03938	381.451	388.55	356.002	218.997	311.457	209.962	-0.60411	8.2827	0.0307369	0.19807
transglycosylase	EAAG1_03943	185.19	206.389	116.905	199.577	82.1506	154.092	-0.223949	7.29985	0.481819	0.825271
protease IV	EAAG1_03948	369.318	405.522	355.633	479.908	332.705	434.096	0.140909	8.63089	0.643125	0.904448
2-amino-4-hydroxy-6-hydroxymethyldihydropteridine	EAAG1_03953	117.696	83.4365	94.0406	39.6078	46.7028	45.6085	-1.15915	6.16006	5.26689e-07	2.02227e-05
COG2885 Outer membrane protein and related	EAAG1_03958	861.186	707.656	680.289	702.943	649.842	463.09	-0.308668	9.40468	0.35445	0.724225
COG2885 Outer membrane protein and related	EAAG1_03963	2729.16	2553.75	1839.63	1315.13	1468.3	1133.7	-0.862545	10.8457	0.0123899	0.10621
ATP-dependent DNA helicase, RecQ family protein	EAAG1_03968	282.107	312.498	328.343	396.847	330.286	412.594	0.304086	8.42634	0.276228	0.651236
methionyl-tRNA formyltransferase	EAAG1_03973	124.522	122.175	129.075	167.66	141.581	178.851	0.376462	7.17202	0.0808233	0.353818
hypothetical protein	EAAG1_03978	70.2235	75.4038	70.6841	87.8678	84.5699	113.37	0.401129	6.39113	0.0671779	0.317052
3,4-dihydroxy-2-butanone 4-phosphate synthase	EAAG1_03983	1158.76	817.134	770.519	1053.26	636.483	782.512	-0.151817	9.76485	0.667895	0.912939
trigger factor	EAAG1_03988	1186.37	604.526	881.523	4066.15	481.754	1793.72	1.24663	10.5529	0.0287444	0.189538
HxlR family transcriptional regulator	EAAG1_03993	48.2312	54.4151	58.883	53.0668	52.9088	62.7117	0.0614215	5.78954	0.790439	0.946501
alcohol dehydrogenase zinc-binding	EAAG1_03998	116.786	135.001	151.08	128.437	185.023	170.38	0.264957	7.21043	0.258696	0.631531
hypothetical protein	EAAG1_04003	101.619	88.878	94.9011	63.6417	99.0857	71.9963	-0.278481	6.44335	0.22965	0.602484
hypothetical protein	EAAG1_04008	75.0769	72.0353	101.539	59.2195	112.97	64.3406	-0.0688328	6.3441	0.799567	0.949618
hypothetical protein	EAAG1_04013	222.804	202.113	172.346	118.054	110.235	147.576	-0.668379	7.34409	0.004054	0.0462633
RNA polymerase, sigma-24 subunit, ECF subfamily	EAAG1_04018	32.9125	39.2566	44.5003	32.3015	52.1725	37.1384	0.0638545	5.32404	0.825714	0.955898
anti-feci sigma factor, fecr	EAAG1_04023	43.0744	54.6742	72.4051	53.6436	82.5714	57.8251	0.191331	5.93177	0.478161	0.82181
TonB-dependent receptor	EAAG1_04028	261.935	317.033	377.269	296.674	439.785	343.693	0.176042	8.40825	0.5531	0.862466
hypothetical protein	EAAG1_04033	120.275	144.589	174.19	132.859	214.791	172.335	0.244937	7.32353	0.330701	0.702684
hypothetical protein	EAAG1_04038	42.0127	51.3057	56.9161	36.7238	65.1104	45.4457	-0.0245112	5.64225	0.924991	0.988839
peptidase S41	EAAG1_04043	116.786	139.665	180.091	98.4427	217.841	123.306	0.0117078	7.19395	0.971761	0.998352
hypothetical protein	EAAG1_04048	63.2466	57.6541	43.6398	58.0658	51.9621	74.1139	0.161952	5.86666	0.517828	0.845906
universal stress protein family	EAAG1_04053	959.468	878.804	697.253	1996.35	440.521	1200.32	0.520398	10.0068	0.257029	0.630765
fumarylacetoacetate (faa) hydrolase	EAAG1_04058	108.899	95.0969	89.4923	92.4823	99.822	74.7654	-0.134734	6.55024	0.544289	0.858839
exonuclease rnase t and DNA polymerase iii	EAAG1_04063	153.642	126.969	109.161	226.495	118.23	166.634	0.390514	7.23217	0.143891	0.475678
CDP-diacylglycerol--serine	EAAG1_04068	130.133	127.746	117.52	108.825	109.499	99.6872	-0.238989	6.8562	0.25605	0.628782
RNA polymerase ECF-type sigma factor	EAAG1_04083	33.9742	36.6654	38.2309	28.2638	45.0198	29.8084	-0.0729111	5.15666	0.780806	0.945325
hypothetical protein	EAAG1_04088	27.4524	34.5925	43.1481	53.4513	49.8584	56.522	0.600669	5.47312	0.018556	0.139872
pyruvate dehydrogenase (acetyl-transferring)	EAAG1_04093	1266.3	980.768	870.091	762.162	609.871	531.665	-0.711452	9.70923	0.0376699	0.224293
potassium transporter	EAAG1_04098	350.966	315.089	331.048	406.653	321.555	370.081	0.139229	8.44902	0.619132	0.894949
Ferric uptake regulation protein FUR	EAAG1_04103	416.639	314.183	383.415	604.115	212.582	399.889	0.126304	8.60219	0.73329	0.930433
hypothetical protein	EAAG1_04108	433.778	372.614	337.932	435.109	355.846	377.085	0.0295036	8.59109	0.920848	0.98865
aminotransferase class-III	EAAG1_04113	254.048	233.985	256.676	256.297	268.331	248.892	0.0548819	7.98481	0.823322	0.955832
hypothetical protein	EAAG1_04118	57.3315	45.7346	59.0059	31.1479	52.2777	36.4868	-0.428627	5.56523	0.103748	0.404031
aminodeoxychorismate lyase	EAAG1_04123	136.655	105.203	121.945	156.509	99.7168	142.364	0.130241	6.99178	0.583553	0.880826
hypothetical protein	EAAG1_04128	101.771	80.7158	85.3127	119.208	65.426	97.5697	0.0731007	6.52138	0.769946	0.941119
transcriptional regulator	EAAG1_04133	383.727	388.161	332.154	213.805	190.177	181.131	-0.916122	8.13871	0.00040528	0.00770033
pyridoxamine 5'-phosphate oxidase	EAAG1_04138	237.061	274.408	198.039	256.489	199.223	244.82	-0.0188241	7.87805	0.942302	0.992074
DNA-binding protein HU-beta	EAAG1_04143	1419.48	1356.36	960.935	1471.07	390.978	1001.6	-0.384112	10.1036	0.380863	0.753355
aspartate 1-decarboxylase	EAAG1_04148	180.185	140.832	142.352	256.489	120.228	223.156	0.371368	7.47052	0.188256	0.548113
integral membrane protein	EAAG1_04153	312.138	235.928	230.983	245.145	218.578	244.983	-0.136549	7.95544	0.591332	0.883917
FKBP-type peptidylprolyl isomerase	EAAG1_04158	287.112	189.416	316.665	334.167	122.858	253.942	-0.15881	7.97082	0.648445	0.907073
hypothetical protein	EAAG1_04163	26.3907	32.1308	35.2806	28.8406	33.6597	28.994	-0.0347639	4.9631	0.896737	0.979439
hypothetical protein	EAAG1_04168	21.9922	26.1711	28.7654	21.7266	30.1885	24.9218	0.0022097	4.69776	1	1
hypothetical protein	EAAG1_04173	50.0513	62.5774	68.4714	79.2156	69.2127	91.0542	0.400867	6.13631	0.0820785	0.354894
peptidyl-dipeptidase	EAAG1_04178	1012.4	804.437	635.051	1494.14	748.507	1030.1	0.41651	9.89823	0.25916	0.631531
hypothetical protein	EAAG1_04183	157.282	226.341	155.997	117.093	136.322	144.481	-0.43918	7.29067	0.0644558	0.307353
Nitroreductase family protein	EAAG1_04188	83.7222	85.8982	96.0075	64.0262	61.4289	55.5447	-0.55374	6.22395	0.0103314	0.092207
hypothetical protein	EAAG1_04207	343.989	334.135	188.327	357.432	251.922	316.979	0.096217	8.22404	0.754867	0.937728
peptidoglycan-binding LysM	EAAG1_04212	249.498	240.463	249.177	166.699	200.591	159.793	-0.487092	7.72356	0.0377878	0.224293
Mip2	EAAG1_04217	71.4368	61.0227	78.3057	66.9103	69.7386	54.8931	-0.137196	6.07353	0.546371	0.859549
membrane bound O-acyl transferase MBOAT family	EAAG1_04222	256.172	222.972	209.102	239.57	200.591	210.125	-0.0820807	7.80311	0.734036	0.930662
hypothetical protein	EAAG1_04227	1033.79	701.178	997.568	1488.95	523.618	1237.78	0.250207	9.96186	0.536798	0.853228
mannosyl-glycoprotein	EAAG1_04232	321.087	172.833	229.877	422.035	116.441	227.717	0.0813877	7.95676	0.835292	0.957961
hypothetical protein	EAAG1_04237	111.63	110.255	94.0406	89.5983	60.903	85.0274	-0.426114	6.52611	0.065357	0.310846
8-amino-7-oxononanoate synthase	EAAG1_04242	693.286	524.329	434.923	579.889	516.992	472.374	-0.0745656	9.06936	0.818836	0.955577
cystathionine beta-synthase	EAAG1_04247	884.694	622.146	397.552	926.938	368.679	791.308	0.131903	9.37798	0.748793	0.937728
hypothetical protein	EAAG1_04252	852.237	700.789	718.888	840.032	596.618	718.172	-0.076441	9.52752	0.816273	0.955577
cyclic nucleotide-binding protein	EAAG1_04257	113.298	117.252	115.676	57.489	98.139	50.6581	-0.742755	6.53077	0.00439235	0.0492103
small multidrug resistance protein	EAAG1_04262	32.3058	34.722	36.5099	23.2648	33.6597	24.596	-0.338817	4.96265	0.192198	0.553902
hypothetical protein	EAAG1_04267	92.064	67.7598	62.325	64.4108	50.4895	63.0375	-0.321235	6.06456	0.182596	0.539985
2-dehydro-3-deoxyphosphooctonate aldolase	EAAG1_04272	670.232	448.536	367.926	1012.88	189.23	574.993	0.257176	9.08753	0.594982	0.885054
TetR family transcriptional regulator	EAAG1_04277	294.696	269.096	219.674	499.52	154.834	342.716	0.347191	8.21366	0.343812	0.716389
aminopeptidase M1 family protein	EAAG1_04282	423.768	390.493	355.633	579.312	342.592	501.531	0.28272	8.75625	0.379155	0.751379
sec-independent protein translocase tatc	EAAG1_04287	135.442	122.175	117.52	136.32	99.7168	120.374	-0.0752104	6.93267	0.735999	0.931039
COG0794 Predicted sugar phosphate isomerase involved	EAAG1_04292	187.768	153.658	136.205	132.282	107.185	108.809	-0.45616	7.10766	0.043444	0.243974
ATP-dependent DNA helicase RecQ	EAAG1_04297	2183.9	1922.02	1429.66	1906.37	958.249	1612.91	-0.30611	10.7048	0.410288	0.772829
glycosyl transferase, group 1	EAAG1_04302	153.794	130.078	98.2202	113.632	96.3508	109.623	-0.257859	6.87288	0.268483	0.643251
RNA-binding protein	EAAG1_04307	411.937	1226.54	637.264	414.728	572.425	951.915	-0.230989	9.45696	0.597566	0.885054
penicillinase repressor	EAAG1_04312	122.398	95.2265	113.463	106.518	73.6305	84.8645	-0.323055	6.63807	0.164862	0.51345
hypothetical protein	EAAG1_04317	47.0179	49.751	55.9327	42.8764	50.2791	50.0065	-0.0920342	5.63268	0.693143	0.916685
glycine dehydrogenase	EAAG1_04322	1860.39	1350.27	1061.25	4013.27	1349.54	2730.81	0.921858	11.0091	0.0289632	0.190294
COG0493 NADPH-dependent glutamate synthase beta	EAAG1_04337	183.066	227.637	242.785	172.082	280.322	211.265	0.0230731	7.78053	0.932153	0.990356
hypothetical protein	EAAG1_04342	144.39	176.46	150.096	134.013	105.923	144.644	-0.293543	7.15843	0.194582	0.557245
deoxyguanosinetriphosphate triphosphohydrolase	EAAG1_04347	203.542	197.838	185.869	132.475	157.043	125.261	-0.500606	7.3865	0.0247126	0.171703
hypothetical protein	EAAG1_04352	79.7787	90.951	99.2036	107.672	119.702	132.916	0.416323	6.71848	0.0581036	0.290992
LytTR family two component transcriptional	EAAG1_04357	45.1978	54.4151	56.1785	73.4475	67.7401	71.1819	0.445273	5.94513	0.0465139	0.255896
signal transduction histidine kinase LytS	EAAG1_04362	43.5295	55.322	63.923	39.6078	68.1608	41.8621	-0.117488	5.71245	0.66577	0.912939
hypothetical protein	EAAG1_04367	40.1927	48.8441	56.9161	30.5711	63.0067	42.6766	-0.094402	5.56714	0.741777	0.934833
aminoglycoside phosphotransferase	EAAG1_04372	179.426	138.759	167.183	240.915	139.372	220.55	0.306812	7.50159	0.233856	0.607464
hypothetical protein	EAAG1_04377	410.572	267.282	306.093	1022.69	291.051	656.111	1.00118	8.9435	0.0164973	0.12775
oxidoreductase domain-containing protein	EAAG1_04382	298.791	296.433	292.202	183.619	270.014	209.148	-0.420257	8.01518	0.10545	0.406499
50S ribosomal protein l20p	EAAG1_04387	4078.27	3492.16	3791.5	6937.9	4605.27	7492.83	0.744508	12.3068	0.0340623	0.21137
50S ribosomal protein l35p	EAAG1_04392	3274.26	2760.79	3011.14	11069.6	3691.84	13030.5	1.61927	12.584	0.000252579	0.00505982
translation initiation factor 3	EAAG1_04397	436.508	270.521	408.001	360.893	173.032	290.266	-0.436639	8.33727	0.188553	0.548113
threonyl-tRNA synthetase	EAAG1_04402	1055.02	714.393	762.159	968.853	595.881	701.557	-0.159806	9.6436	0.647942	0.90707
hypothetical protein	EAAG1_04407	109.809	101.834	100.679	143.242	105.818	121.84	0.246673	6.83406	0.259743	0.632373
2-isopropylmalate synthase	EAAG1_04412	96.9175	121.009	126.986	59.604	147.471	67.4355	-0.326163	6.69561	0.295982	0.675954
3-isopropylmalate dehydratase large subunit	EAAG1_04417	93.4291	115.697	130.305	71.1403	132.64	84.3758	-0.23369	6.7139	0.374675	0.749448
3-isopropylmalate dehydratase small subunit	EAAG1_04422	28.8174	26.3006	31.8386	20.7653	32.713	23.2929	-0.172411	4.78799	0.524971	0.847587
3-isopropylmalate dehydrogenase	EAAG1_04427	89.789	105.203	98.0973	46.145	117.178	70.3675	-0.322737	6.4626	0.269256	0.644048
hypothetical protein	EAAG1_04432	87.3622	90.1736	82.7312	37.3006	53.6451	33.5549	-1.05805	6.01099	1.29319e-05	0.00037533
hypothetical protein	EAAG1_04437	104.804	98.9837	81.8707	179.004	76.0498	183.574	0.617091	6.91696	0.0396498	0.229225
hypothetical protein	EAAG1_04442	193.835	174.517	114.939	598.347	83.9388	415.526	1.18321	8.04157	0.0171491	0.132242
acyl-CoA dehydrogenase domain-containing protein	EAAG1_04447	449.855	457.476	407.141	434.148	346.379	463.741	-0.0793547	8.7371	0.795041	0.948696
ABC transporter	EAAG1_04452	100.558	124.896	128.461	82.6765	143.159	101.153	-0.111979	6.8309	0.649275	0.907195
hypothetical protein	EAAG1_04457	72.4985	81.1044	94.7782	73.063	102.978	88.2851	0.091312	6.42247	0.694327	0.916685
hypothetical protein	EAAG1_04462	12.1336	8.81007	9.3426	1.53817	5.68007	1.3031	-1.74994	2.77514	7.03007e-05	0.0016718
transcriptional regulator	EAAG1_04467	74.1669	61.6705	67.6109	97.4814	46.2821	93.3346	0.217604	6.20156	0.430671	0.791236
hypothetical protein	EAAG1_04472	112.388	114.013	102.277	69.0253	120.754	79.6521	-0.283365	6.64441	0.250144	0.626804
hypothetical protein	EAAG1_04477	275.737	266.375	212.913	246.107	300.307	255.896	0.0881182	8.02152	0.732332	0.930178
hypothetical protein	EAAG1_04482	57.1798	68.0189	79.535	115.17	92.9848	137.803	0.754706	6.52344	0.00146122	0.0212887
hypothetical protein	EAAG1_04487	111.023	121.268	136.697	128.437	154.309	147.25	0.22113	7.06025	0.308996	0.690279
hypothetical protein	EAAG1_04492	12.1336	14.7698	22.0043	9.22901	20.4062	11.4021	-0.241062	3.943	0.492592	0.834527
hypothetical protein	EAAG1_04497	35.1876	49.751	51.7531	47.6832	52.9088	68.4128	0.304861	5.67886	0.232762	0.606152
ATP-independent RNA helicase	EAAG1_04502	159.254	149.253	179.599	90.9442	147.051	103.597	-0.512603	7.11521	0.0316104	0.202285
30S ribosomal protein S1	EAAG1_04507	5565.85	3567.56	3944.17	5873.88	3433.71	4236.22	0.0505187	12.1154	0.889862	0.977375
S-layer domain protein	EAAG1_04512	215.372	268.707	286.056	145.165	322.817	187.321	-0.231828	7.89463	0.448415	0.802414
hypothetical protein	EAAG1_04517	185.493	186.177	191.523	135.166	191.545	157.675	-0.216264	7.4506	0.346624	0.718075
ammonium transporter	EAAG1_04522	187.01	203.538	163.864	211.69	214.896	173.964	0.115546	7.59073	0.617818	0.893642
major facilitator superfamily protein	EAAG1_04527	125.735	145.237	166.569	151.51	174.82	193.022	0.24723	7.31984	0.278616	0.655032
COG0596 Predicted hydrolases or acyltransferases	EAAG1_04532	295.606	278.295	226.189	339.935	204.693	272.511	0.0298355	8.07545	0.914126	0.984362
COG0477 Permeases of the major facilitator	EAAG1_04537	67.4934	70.0919	77.3223	57.6813	78.0484	65.3179	-0.0937993	6.12201	0.674725	0.915833
COG2207 AraC-type DNA-binding domain-containing	EAAG1_04542	232.359	216.883	193.859	405.307	194.7	308.509	0.497746	8.01541	0.0929764	0.3796
NUDIX hydrolase	EAAG1_04547	78.4137	73.59	66.7504	70.5634	65.9519	68.7386	-0.0920697	6.14844	0.670943	0.914269
50S ribosomal protein L19	EAAG1_04552	459.865	268.966	592.395	472.987	103.083	262.575	-0.656375	8.49255	0.154632	0.495667
glycoside hydrolase	EAAG1_04557	305.92	328.045	317.771	365.315	327.235	372.687	0.162372	8.39411	0.551413	0.862349
bacteriophage CI repressor	EAAG1_04562	215.676	208.462	168.536	319.747	106.554	275.443	0.242733	7.754	0.477003	0.821686
integral membrane protein terc	EAAG1_04567	152.732	153.269	136.451	102.865	134.639	101.479	-0.382485	7.02862	0.0834518	0.357263
peptidase m14 carboxypeptidase a	EAAG1_04572	399.045	295.396	283.843	597.194	272.643	379.691	0.352693	8.53701	0.303975	0.684037
hypothetical protein	EAAG1_04577	35.6426	33.1673	41.9188	22.3034	33.9752	18.895	-0.551153	4.97001	0.0547266	0.283716
hypothetical protein	EAAG1_04582	20.1722	16.4541	17.8247	14.2281	17.1454	13.031	-0.286622	4.06878	0.302384	0.682928
dihydrolipoamide dehydrogenase	EAAG1_04587	1352.75	1018.73	775.804	956.163	662.044	567.663	-0.52595	9.79621	0.147931	0.481267
PhnB protein	EAAG1_04592	207.485	215.717	156.12	220.15	132.745	200.352	-0.0674673	7.56206	0.797426	0.949618
hypothetical protein	EAAG1_04597	75.5319	74.6265	70.8071	93.636	67.2142	107.343	0.277329	6.35298	0.233337	0.606545
hypothetical protein	EAAG1_04602	119.213	135.001	134.73	89.406	112.76	86.6562	-0.4278	6.82393	0.0503497	0.268934
AraC family transcriptional regulator	EAAG1_04607	47.7762	50.2692	56.0556	72.8707	58.6941	54.0787	0.266429	5.82958	0.252467	0.627743
major facilitator superfamily protein	EAAG1_04612	139.84	124.637	150.219	138.82	152.415	120.7	-0.00904289	7.10922	0.967512	0.997791
alpha,alpha-trehalase	EAAG1_04617	341.562	256.269	284.089	636.225	275.904	442.892	0.619202	8.54282	0.0720319	0.330776
TonB-dependent receptor	EAAG1_04622	624.428	429.75	359.69	563.354	429.476	383.275	-0.0390792	8.86177	0.907866	0.982596
TonB-dependent receptor	EAAG1_04627	656.582	449.832	325.516	805.808	473.129	663.441	0.439781	9.13582	0.224658	0.596176
COG0664 cAMP-binding proteins - catabolite gene	EAAG1_04632	46.8662	48.5849	55.8097	40.9537	54.0658	48.8663	-0.0697433	5.62958	0.768561	0.941019
COG4891 Uncharacterized conserved protein	EAAG1_04637	33.5192	37.1837	51.5072	21.7266	53.6451	23.6187	-0.297152	5.22038	0.396852	0.762931
hypothetical protein	EAAG1_04642	110.265	111.551	100.802	126.13	56.9059	110.926	-0.137019	6.68595	0.625943	0.897055
glyoxalase family protein	EAAG1_04647	38.5243	47.2893	51.7531	30.7634	48.8065	35.9982	-0.247023	5.41081	0.351347	0.721981
cyclic nucleotide-binding protein	EAAG1_04652	52.3263	57.0063	54.4575	56.9122	65.426	59.7798	0.154183	5.8565	0.490573	0.832529
hypothetical protein	EAAG1_04657	27.604	33.6856	41.1812	45.1837	44.2835	50.0065	0.442458	5.34291	0.0812228	0.354894
hypothetical protein	EAAG1_04662	48.6863	50.0101	53.3512	32.8783	43.0213	35.3466	-0.446996	5.4664	0.0639383	0.306881
RNA binding protein with S1 RNA-binding domain	EAAG1_04667	185.038	189.805	221.518	260.912	209.952	246.449	0.265788	7.77601	0.268454	0.643251
hypothetical protein	EAAG1_04672	20.3239	23.4503	23.7253	9.99809	21.5632	8.95882	-0.719171	4.20132	0.0358518	0.217036
COG0526 Thiol-disulfide isomerase and thioredoxins	EAAG1_04677	43.2261	51.1761	59.8664	39.8001	51.9621	46.9116	-0.151992	5.6191	0.534303	0.852393
pyruvate dehydrogenase (cytochrome)	EAAG1_04682	437.418	439.337	317.648	385.311	332.494	364.054	-0.14284	8.56847	0.632816	0.898866
hypothetical protein	EAAG1_04687	37.311	50.3988	50.0321	28.6484	58.6941	38.7673	-0.122121	5.47092	0.67365	0.915601
hypothetical protein	EAAG1_04692	14.5604	16.9723	21.5126	12.6899	22.4047	21.9898	0.110919	4.22413	0.738147	0.932049
integral membrane sensor signal transduction	EAAG1_04697	96.6142	102.093	109.284	159.969	106.764	129.007	0.359685	6.8765	0.112902	0.419539
two-component system response regulator	EAAG1_04702	92.3674	100.15	104.49	106.326	92.2485	99.0357	0.0017275	6.63471	0.993742	1
hypothetical protein	EAAG1_04707	16.2288	21.1183	26.3068	14.4203	24.824	16.7774	-0.176847	4.34395	0.567494	0.869997
Single-stranded DNA-binding protein	EAAG1_04712	70.6785	105.203	82.2395	96.52	63.8482	98.0584	-0.00109247	6.43176	1	1
histidyl-tRNA synthetase	EAAG1_04717	526.145	464.731	425.088	403.192	352.48	369.266	-0.331987	8.72709	0.270891	0.645699
signal peptidase I	EAAG1_04722	155.614	155.731	128.707	76.7161	63.6378	86.1676	-0.959361	6.79955	1.99166e-05	0.000547855
hypothetical protein	EAAG1_04727	255.565	258.083	191.032	271.294	167.667	242.214	-0.0496727	7.85294	0.854403	0.963585
hypothetical protein	EAAG1_04732	87.0589	87.1938	58.1454	67.8716	67.9505	73.1366	-0.152764	6.20614	0.514365	0.845906
transcriptional regulator	EAAG1_04737	120.881	110.255	105.842	89.5983	86.884	104.574	-0.261943	6.69046	0.226327	0.598024
HxlR family transcriptional regulator	EAAG1_04742	42.6194	42.6252	38.108	32.8783	43.9679	33.0662	-0.161766	5.29259	0.514822	0.845906
NADH:flavin oxidoreductase	EAAG1_04747	75.987	91.8579	94.1636	73.832	102.557	84.3758	-0.00513665	6.45047	0.981596	1
DSBA oxidoreductase	EAAG1_04752	55.3598	65.5573	71.2988	50.5673	74.8928	62.2231	-0.0318903	5.99209	0.892259	0.977423
peptidase c1b bleomycin hydrolase	EAAG1_04757	356.274	286.845	277.451	292.252	222.469	240.096	-0.286686	8.12661	0.278646	0.655032
hypothetical protein	EAAG1_04762	360.673	220.381	237.499	1297.44	460.086	787.725	1.63651	9.13095	5.65283e-05	0.00139841
MIP family channel protein	EAAG1_04767	322.3	221.936	190.54	1401.27	383.72	917.709	1.87888	9.16208	2.15402e-05	0.000588126
Glycerol kinase	EAAG1_04772	978.124	694.052	574.939	2557.78	1280.33	1603.14	1.27582	10.3236	0.000911219	0.0151295
glycerol-3-phosphate dehydrogenase	EAAG1_04777	588.482	378.574	473.891	3327.83	818.561	1968.66	2.08525	10.2984	8.31497e-06	0.000253297
putative aga operon transcriptional repressor	EAAG1_04782	133.773	144.2	144.687	206.307	170.612	205.076	0.460713	7.38949	0.0384592	0.225733
alkaline phosphatase	EAAG1_04797	142.419	185.53	208.365	150.164	227.518	173.312	0.0397284	7.50431	0.876968	0.971306
COG1785 Alkaline phosphatase	EAAG1_04802	88.879	110.255	126.494	56.3354	131.483	61.4086	-0.382364	6.5883	0.21244	0.579502
phospholipase C, phosphocholine-specific	EAAG1_04807	431.958	398.656	351.085	725.054	455.878	545.022	0.546337	8.9212	0.0901465	0.372048
hypothetical protein	EAAG1_04812	211.58	193.951	185.008	309.172	173.768	243.354	0.297629	7.77909	0.261275	0.634009
peptidyl-prolyl isomerase	EAAG1_04817	605.014	484.424	450.166	448.376	283.372	339.784	-0.523157	8.76631	0.104273	0.404031
hypothetical protein	EAAG1_04822	102.833	110.385	68.9631	76.7161	84.9907	88.1222	-0.174657	6.47496	0.461024	0.808892
hypothetical protein	EAAG1_04827	99.7992	119.972	126.002	99.9809	135.48	102.782	-0.030443	6.83708	0.893098	0.977423
ion transport protein	EAAG1_04832	65.5217	60.3749	59.9893	59.604	53.9607	64.8293	-0.0602615	5.93015	0.791485	0.946501
COG1226 Kef-type K+ transport systems, predicted	EAAG1_04837	94.3391	96.7812	86.2961	84.0224	97.1923	82.4211	-0.0720985	6.49942	0.734635	0.930662
hypothetical protein	EAAG1_04842	126.342	125.932	148.252	85.5606	146.42	93.9862	-0.294623	6.92415	0.230084	0.602765
hypothetical protein	EAAG1_04847	474.122	255.233	348.872	712.172	179.238	385.229	0.243301	8.61679	0.574909	0.874945
Prolyl oligopeptidase family protein	EAAG1_04852	726.957	551.795	489.38	495.29	470.289	424.811	-0.346672	9.04082	0.27749	0.653564
hypothetical protein	EAAG1_04857	332.765	261.97	229.877	212.844	173.242	187.809	-0.523149	7.86636	0.0383357	0.22556
GTP pyrophosphokinase	EAAG1_04862	504.153	348.257	250.16	376.467	227.203	369.592	-0.180197	8.43534	0.593918	0.885054
COG0317 Guanosine polyphosphate	EAAG1_04867	1473.63	1298.06	961.919	992.118	650.052	862.327	-0.576136	10.0223	0.100199	0.397341
D-alanyl-D-alanine carboxypeptidase	EAAG1_04872	179.73	212.608	209.102	207.268	230.464	214.523	0.117124	7.70902	0.614716	0.892575
sensor histidine kinase	EAAG1_04877	118	137.593	149.605	118.247	149.786	137.803	0.00292176	7.08199	0.992351	1
glycerophosphoryl diester phosphodiesterase	EAAG1_04882	193.683	166.225	155.505	152.086	133.166	140.246	-0.276815	7.29541	0.210689	0.579502
hypothetical protein	EAAG1_04887	167.596	151.067	162.266	169.775	165.458	156.698	0.0326688	7.34354	0.881174	0.9745
hypothetical protein	EAAG1_04892	74.7736	67.112	53.7199	37.1083	44.5991	33.392	-0.761009	5.70333	0.00186584	0.0260511
hypothetical protein	EAAG1_04897	241.611	169.723	128.707	168.814	76.9965	127.052	-0.535846	7.25127	0.0825443	0.355442
heavy-metal transporting P-type ATPase	EAAG1_04902	4515.54	3076.01	1871.47	548.934	527.615	518.96	-2.56824	10.8482	1.24511e-10	8.82592e-09
hypothetical protein	EAAG1_04907	112.236	72.0353	60.3581	39.031	19.6699	39.9075	-1.31541	5.84459	3.84266e-05	0.00100454
hypothetical protein	EAAG1_04912	139.082	123.859	98.4661	125.745	82.4662	98.7099	-0.237313	6.80244	0.324759	0.700542
thioesterase superfamily protein	EAAG1_04917	183.066	155.601	128.952	318.593	90.3552	205.89	0.393737	7.49588	0.268423	0.643251
Ferredoxin-dependent glutamate synthase	EAAG1_04922	779.738	681.614	619.07	544.127	501.424	379.528	-0.5458	9.19116	0.0909883	0.373894
hypothetical protein	EAAG1_04927	43.9845	34.0742	42.2876	14.8049	29.7678	11.7279	-1.08286	4.89855	0.00144497	0.0212198
hypothetical protein	EAAG1_04932	92.519	102.093	97.8514	56.1431	68.4764	72.9737	-0.564369	6.35755	0.00928182	0.0855319
50S ribosomal protein l9p	EAAG1_04937	542.829	312.11	664.677	1474.14	226.361	483.776	0.523209	9.26992	0.332763	0.704922
30S ribosomal protein s18p	EAAG1_04942	512.95	253.16	574.201	1839.07	136.637	619.462	0.953078	9.3572	0.134842	0.46451
30S ribosomal protein s6p	EAAG1_04947	614.114	321.179	684.591	588.541	153.046	294.338	-0.645447	8.7906	0.153178	0.492252
hypothetical protein	EAAG1_04952	33.8225	37.961	25.2004	26.7257	23.9825	32.9033	-0.215488	4.92426	0.439781	0.798942
hypothetical protein	EAAG1_04957	79.6271	65.1686	58.6371	79.9847	41.759	94.4748	0.0853757	6.13188	0.766099	0.940122
chloride channel protein	EAAG1_04962	129.375	148.994	132.886	94.405	147.051	109.623	-0.226134	6.99321	0.328956	0.702003
acetyltransferase, GNAT family protein	EAAG1_04967	61.1232	68.7963	69.5778	56.7199	53.3295	52.6127	-0.295418	5.9225	0.18252	0.539985
beta-N-acetylhexosaminidase	EAAG1_04972	203.997	244.479	245.489	174.197	255.077	202.632	-0.134409	7.78997	0.591886	0.883917
glycosyltransferase	EAAG1_04977	120.73	135.52	105.473	49.4136	89.4085	58.6396	-0.868716	6.54795	0.000664522	0.0117761
hypothetical protein	EAAG1_04982	164.866	168.816	168.413	108.249	137.584	138.78	-0.383603	7.21046	0.0822244	0.354894
hypothetical protein	EAAG1_04987	195.048	236.576	220.657	203.423	273.38	267.787	0.191308	7.86491	0.439915	0.798942
hypothetical protein	EAAG1_04992	10.9203	12.4377	12.17	15.3817	13.2535	18.0805	0.388514	3.80213	0.171346	0.521969
hypothetical protein	EAAG1_04997	263.3	334.653	344.201	191.694	422.955	246.286	-0.129306	8.23318	0.688579	0.916685
ribonucleotide-diphosphate reductase subunit	EAAG1_05002	1043.34	1035.18	793.137	966.162	846.541	894.09	-0.0853189	9.86109	0.794554	0.948421
hypothetical protein	EAAG1_05007	29.4241	28.6327	22.496	20.1884	23.5618	16.4517	-0.414339	4.57093	0.131845	0.461083
ribonucleotide reductase	EAAG1_05012	569.826	561.124	411.812	828.303	425.9	651.551	0.304633	9.16721	0.38222	0.753654
ABC transporter ATP-binding protein	EAAG1_05017	55.8148	79.1611	87.1566	65.7567	95.1938	76.3943	0.0968785	6.26519	0.699149	0.917335
ABC transporter	EAAG1_05022	102.833	136.945	146.162	122.284	180.184	144.156	0.211546	7.11988	0.377321	0.749802
ABC transporter permease	EAAG1_05027	95.7041	129.042	129.936	114.593	167.772	117.116	0.17277	6.97762	0.475181	0.820692
hypothetical protein	EAAG1_05032	15.1671	21.1183	28.0278	33.6474	30.7145	33.0662	0.594523	4.76609	0.0366359	0.219935
Membrane fusion efflux protein	EAAG1_05037	82.3571	101.316	102.4	170.737	136.637	140.409	0.644963	6.937	0.0033811	0.0413627
COG4099 Predicted peptidase	EAAG1_05042	137.869	163.116	129.567	149.587	122.542	232.929	0.229501	7.28692	0.382688	0.753922
Periplasmic beta-glucosidase	EAAG1_05047	1263.57	1195.84	841.817	1210.73	801.205	990.031	-0.137164	10.0372	0.693597	0.916685
hypothetical protein	EAAG1_05052	327.457	282.959	275.361	285.138	282.846	294.99	-0.0375505	8.18848	0.884708	0.975152
TonB-dependent receptor, plug	EAAG1_05057	959.62	719.964	481.513	731.399	506.263	493.875	-0.319767	9.34207	0.374927	0.749448
COG1012 NAD-dependent aldehyde dehydrogenases	EAAG1_05062	1778.49	1280.18	851.16	954.818	951.412	792.448	-0.534795	10.1055	0.142506	0.474934
hypothetical protein	EAAG1_05067	262.845	231.912	207.258	213.421	133.482	181.62	-0.410548	7.6818	0.105729	0.406671
HD domain protein	EAAG1_05072	152.581	150.289	148.252	82.4842	144.105	85.3531	-0.529231	6.99485	0.0343347	0.211989
hypothetical protein	EAAG1_05077	98.4342	105.98	120.224	79.2156	119.281	98.2213	-0.127809	6.69901	0.580331	0.87776
pfkb domain protein	EAAG1_05082	250.863	264.561	218.445	215.92	173.768	223.319	-0.260106	7.81212	0.288032	0.66567
hypothetical protein	EAAG1_05087	256.778	325.066	285.318	169.198	142.107	173.801	-0.838607	7.8182	0.00062981	0.0113243
Valyl-tRNA synthetase	EAAG1_05092	687.219	578.225	595.591	930.015	588.203	717.846	0.264716	9.41584	0.42649	0.787992
Valyl-tRNA synthetase	EAAG1_05097	71.1335	57.0063	51.5072	64.7953	41.9694	42.5137	-0.269798	5.78278	0.302025	0.682928
hypothetical protein	EAAG1_05102	366.284	271.298	221.272	374.928	143.474	199.7	-0.258982	8.03889	0.457403	0.808627
hypothetical protein	EAAG1_05107	111.326	144.33	147.515	113.824	166.51	141.386	0.0659069	7.10656	0.780358	0.945251
hypothetical protein	EAAG1_05112	863.006	751.706	658.653	2059.03	497.848	1518.44	0.841956	10.0473	0.0607935	0.297195
hypothetical protein	EAAG1_05117	2911.92	2582.26	2019.6	1591.43	1821.51	2147.84	-0.434228	11.0897	0.206354	0.57362
RNA polymerase ECF-type sigma factor	EAAG1_05122	29.2724	30.1874	34.2972	28.0716	31.3456	29.8084	-0.0703986	4.94462	0.778956	0.944276
hypothetical protein	EAAG1_05127	58.6965	65.1686	60.9727	47.6832	74.8928	58.6396	-0.0248967	5.93882	0.915073	0.984806
RNA polymerase sigma-54 factor rpoN	EAAG1_05132	330.49	285.809	327.36	722.939	291.367	510.164	0.691567	8.68463	0.0531597	0.277545
asparaginyl-tRNA synthetase	EAAG1_05137	444.243	347.739	365.099	341.473	371.413	288.474	-0.208301	8.49198	0.472092	0.819344
CDP-alcohol phosphatidyltransferase	EAAG1_05142	44.4395	48.3258	61.7103	69.9866	70.4749	82.9098	0.530642	5.98254	0.0224204	0.160158
hypothetical protein	EAAG1_05147	27.9074	36.4063	46.3442	27.1102	47.0184	31.2744	-0.0660309	5.18489	0.820465	0.955577
hypothetical protein	EAAG1_05152	68.7068	62.9661	60.9727	120.938	72.1579	124.12	0.717311	6.41174	0.00382589	0.0445374
16S rRNA processing protein RimM	EAAG1_05157	290.601	196.154	327.483	493.175	164.301	360.307	0.321272	8.25486	0.386357	0.757817
30S ribosomal protein s16p	EAAG1_05162	1431.62	932.831	1561.69	2113.63	563.484	1017.4	-0.087865	10.3109	0.845265	0.958739
hypothetical protein	EAAG1_05167	168.354	153.01	153.415	202.654	138.951	172.172	0.112814	7.36615	0.626293	0.897207
ABC transporter	EAAG1_05172	283.017	287.364	309.904	218.035	336.597	205.076	-0.211753	8.09636	0.444925	0.80117
hypothetical protein	EAAG1_05177	26.0873	31.3535	39.5831	23.0725	41.9694	27.6909	-0.0597829	4.99961	0.840583	0.958739
tRNA pseudouridine synthase A	EAAG1_05182	106.776	107.016	115.922	99.2118	120.123	92.0315	-0.0812997	6.7436	0.708274	0.919898
hypothetical protein	EAAG1_05187	60.3649	69.9623	73.6344	71.3325	77.7328	83.2356	0.187479	6.18968	0.388617	0.75895
COG1193 Mismatch repair ATPase (MutS family)	EAAG1_05192	72.1952	78.5133	86.9108	101.519	102.346	91.0542	0.311347	6.47619	0.145478	0.477478
putative NADPH-quinone reductase	EAAG1_05197	52.933	67.6302	75.1096	56.3354	86.7788	66.1324	0.0989814	6.08378	0.693972	0.916685
HxlR family transcriptional regulator	EAAG1_05202	44.8945	57.7837	79.7809	86.7142	95.1938	86.0047	0.553232	6.2354	0.0254352	0.175479
hypothetical protein	EAAG1_05207	169.719	129.43	139.893	138.435	125.593	116.79	-0.205223	7.09711	0.348243	0.719923
hypothetical protein	EAAG1_05212	78.5654	68.0189	89.3693	96.7123	71.2112	78.1861	0.058602	6.33244	0.795955	0.948865
patatin	EAAG1_05217	245.251	276.999	307.076	240.146	370.256	288.8	0.117167	8.17204	0.671918	0.91492
antibiotic biosynthesis monooxygenase	EAAG1_05222	27.7557	28.3736	38.8455	57.489	39.0242	43.491	0.555116	5.2991	0.0394398	0.228937
hypothetical protein	EAAG1_05227	62.3366	78.9019	78.7974	86.1374	94.8782	108.32	0.394524	6.41223	0.0750333	0.339123
NAD(P)H dehydrogenase (quinone)	EAAG1_05232	56.8765	69.4441	97.4826	81.1383	106.869	93.6604	0.332035	6.40188	0.179055	0.534843
glutamate racemase	EAAG1_05237	150.154	147.957	129.075	127.668	110.972	125.098	-0.232534	7.04536	0.276325	0.651236
alpha-L-fucosidase	EAAG1_05242	280.742	328.045	306.831	199	346.8	241.074	-0.217833	8.15029	0.441691	0.799126
radical SAM protein	EAAG1_05247	158.951	144.459	158.578	156.124	135.27	151.648	-0.0609875	7.23936	0.781242	0.945325
ribosomal large subunit pseudouridine synthase d	EAAG1_05252	323.665	272.723	268.354	249.375	217	216.803	-0.340125	8.01267	0.175152	0.528212
hypothetical protein	EAAG1_05257	409.511	350.071	360.428	428.956	297.047	387.51	-0.00867362	8.54102	0.977575	1
D-alanyl-alanine synthetase A	EAAG1_05262	257.537	213.903	190.909	293.021	162.618	264.855	0.120654	7.84963	0.662873	0.912832
phosphopantetheine adenylyltransferase	EAAG1_05267	99.9509	81.6227	78.7974	263.988	74.7876	215.5	1.08873	7.08551	0.00214315	0.0289365
yadS protein	EAAG1_05272	152.884	144.589	153.415	170.16	152.836	186.343	0.175376	7.32452	0.422239	0.785046
hypothetical protein	EAAG1_05277	237.213	171.926	190.54	195.924	144	186.995	-0.187234	7.55463	0.441059	0.798942
dihydrofolate reductase	EAAG1_05282	171.994	158.063	143.581	62.6803	118.545	64.8293	-0.940725	6.91079	0.000399855	0.00770033
LemA protein	EAAG1_05287	592.729	469.395	330.925	1345.32	305.567	829.424	0.832094	9.33446	0.0719302	0.330776
hypothetical protein	EAAG1_05292	79.9304	50.7875	44.6232	116.324	41.3383	88.9367	0.489923	6.13804	0.15013	0.48542
hypothetical protein	EAAG1_05297	140.144	131.115	116.905	113.824	144.947	128.193	-0.0030333	7.01667	0.988218	1
nad(p)h dehydrogenase (quinone)	EAAG1_05302	158.344	154.306	123.175	201.308	85.6218	165.331	0.0517197	7.21125	0.857368	0.964191
potassium efflux system protein	EAAG1_05307	397.074	423.79	347.643	401.269	425.059	481.822	0.162891	8.69015	0.588866	0.883917
hypothetical protein	EAAG1_05312	174.573	208.332	141.122	159.777	158.832	171.684	-0.095975	7.40369	0.682873	0.916297
peptidyl-dipeptidase dcp	EAAG1_05317	512.04	539.487	434.062	512.21	443.045	477.749	-0.0520615	8.92686	0.865546	0.967764
hypothetical protein	EAAG1_05322	244.645	226.082	103.26	212.459	118.545	271.045	0.0684287	7.61606	0.845294	0.958739
hypothetical protein	EAAG1_05327	934.897	666.715	604.196	965.008	638.166	691.458	0.0568831	9.55128	0.869849	0.968367
TonB-dependent receptor plug	EAAG1_05332	1009.67	746.265	707.456	841.762	716.004	627.606	-0.172765	9.59814	0.606638	0.888048
hypothetical protein	EAAG1_05337	106.473	79.6793	66.5046	88.6369	66.6882	73.6252	-0.142923	6.33094	0.558632	0.864812
hypothetical protein	EAAG1_05342	529.785	455.144	437.873	1056.14	487.645	754.984	0.691921	9.27702	0.0525339	0.27584
DNA polymerase iii, epsilon subunit	EAAG1_05347	215.979	182.161	198.653	372.621	200.275	303.134	0.553008	7.94034	0.0468191	0.256808
diaminopimelate decarboxylase	EAAG1_05352	627.006	467.711	505.361	1187.66	606.61	863.142	0.731731	9.47109	0.039676	0.229225
hypothetical protein	EAAG1_05357	71.2852	70.9988	104.49	78.2543	110.761	89.0995	0.173749	6.45626	0.477152	0.821686
hypothetical protein	EAAG1_05362	71.7402	82.7887	110.759	67.6794	124.225	64.5035	-0.0465042	6.44841	0.867996	0.967765
hypothetical protein	EAAG1_05367	66.8867	70.4805	86.419	115.939	96.5612	105.551	0.505382	6.50048	0.0215572	0.155562
hypothetical protein	EAAG1_05372	55.5114	58.0428	74.9866	102.865	84.4647	96.7553	0.589282	6.30375	0.00920271	0.0850155
GTP-binding protein HflX	EAAG1_05377	410.421	391.53	366.82	321.862	356.056	301.179	-0.255273	8.48494	0.363083	0.735342
DNA alkylation repair enzyme	EAAG1_05382	490.654	468.747	385.013	338.974	456.72	382.134	-0.190552	8.7166	0.536388	0.853228
COG4912 Predicted DNA alkylation repair enzyme	EAAG1_05387	238.274	214.681	176.526	253.221	177.344	239.445	0.0894697	7.76021	0.723113	0.927271
hypothetical protein	EAAG1_05392	298.184	219.345	198.161	304.173	130.642	213.871	-0.142721	7.83017	0.649575	0.907195
hypothetical protein	EAAG1_05397	47.6246	58.4315	62.0791	65.3721	72.8942	66.621	0.285188	5.96481	0.206229	0.57362
hypothetical protein	EAAG1_05402	52.3263	55.1925	61.8333	67.2948	80.4677	58.4767	0.285671	5.97493	0.215377	0.583306
glutamate dehydrogenase	EAAG1_05407	1050.02	816.227	827.312	1346.28	869.997	1026.52	0.267652	9.95068	0.433342	0.792612
Smf protein DNA processing chain A	EAAG1_05412	118.455	139.147	172.223	157.085	199.118	137.966	0.201753	7.26976	0.406425	0.771413
hypothetical protein	EAAG1_05417	95.2491	83.4365	107.194	187.464	130.221	112.392	0.587868	6.90121	0.016004	0.125246
hypothetical protein	EAAG1_05422	378.266	314.053	289.743	727.361	375.2	603.01	0.796121	8.80758	0.0189799	0.141619
COG0606 Predicted ATPase with chaperone activity	EAAG1_05427	131.195	131.115	130.059	225.149	183.656	214.36	0.666742	7.40486	0.00273561	0.0353805
hypothetical protein	EAAG1_05432	69.6168	68.4076	70.8071	79.0234	80.7832	72.1592	0.151899	6.2044	0.474743	0.820692
hypothetical protein	EAAG1_05437	37.9176	42.4956	48.8028	40.3769	60.903	50.8209	0.237974	5.56101	0.348981	0.720642
hypothetical protein	EAAG1_05442	18.6555	21.7661	28.3966	15.3817	38.2879	18.0805	0.0687723	4.57474	0.858055	0.964191
hypothetical protein	EAAG1_05447	16.5321	15.1585	14.0139	47.1064	18.618	30.6229	1.06869	4.57119	0.0016225	0.0232705
hypothetical protein	EAAG1_05452	50.658	69.4441	72.8969	53.2591	92.3537	67.5984	0.146243	6.08862	0.578396	0.877229
hypothetical protein	EAAG1_05457	541.312	739.916	396.077	549.703	595.881	702.86	0.140187	9.19941	0.681282	0.915869
hypothetical protein	EAAG1_05462	169.719	197.449	128.215	48.4523	142.738	59.9427	-0.976336	6.96388	0.00500988	0.054313
hypothetical protein	EAAG1_05467	52.933	47.1598	53.8429	71.1403	39.3397	55.8705	0.107394	5.7437	0.676004	0.915869
helix-turN-helix domain protein	EAAG1_05472	11.6786	13.0855	16.5954	25.572	14.095	24.1074	0.613343	4.14622	0.0512333	0.271721
DNA-cytosine methyltransferase	EAAG1_05477	261.025	235.54	210.946	356.278	198.277	295.967	0.264938	8.02155	0.34478	0.716617
hypothetical protein	EAAG1_05482	230.236	208.85	184.885	424.15	208.69	331.965	0.628118	8.04949	0.0339553	0.211061
hypothetical protein	EAAG1_05487	130.133	134.742	125.019	178.62	127.696	169.077	0.28476	7.17424	0.201991	0.569324
hypothetical protein	EAAG1_05492	41.4061	39.7749	38.9685	39.9924	27.8744	35.5095	-0.221397	5.22889	0.391489	0.759409
anti-restriction protein	EAAG1_05497	167.596	146.143	125.756	170.544	129.59	129.333	-0.0339256	7.18055	0.884939	0.975152
hypothetical protein	EAAG1_05502	13.1953	13.8629	20.4062	8.84446	18.8284	7.32994	-0.423298	3.82159	0.251316	0.627743
COG0083 Homoserine kinase	EAAG1_05507	20.4755	19.9522	24.9546	43.8378	31.03	33.8806	0.72872	4.86905	0.0064025	0.0644798
Resolvase domain-containing protein	EAAG1_05512	129.223	107.923	94.5323	237.839	155.781	156.698	0.729805	7.20134	0.00327706	0.0407756
Large serine recombinase	EAAG1_05517	337.619	286.975	278.68	388.772	268.226	313.07	0.102585	8.28744	0.712568	0.921137
mg chelatase, subunit chli	EAAG1_05522	87.0589	111.162	142.843	99.7886	168.088	111.904	0.156437	6.91288	0.55478	0.862835
hypothetical protein	EAAG1_05527	177.303	195.635	222.501	154.97	273.38	179.665	0.0312836	7.65058	0.908118	0.982596
hypothetical protein	EAAG1_05532	7.43186	10.3648	14.3827	17.6889	16.3039	14.1712	0.574673	3.77139	0.069253	0.323122
AraC-type helix-turn-helix domain-containing	EAAG1_05537	100.254	120.62	158.332	116.132	183.13	136.011	0.199921	7.08842	0.428151	0.790267
Mannose-1-phosphate guanylyltransferase (GDP)	EAAG1_05542	342.775	285.032	268.354	546.242	234.461	427.906	0.431066	8.45504	0.202337	0.569324
hypothetical protein	EAAG1_05547	147.272	139.018	127.109	176.697	107.395	120.7	-0.0319924	7.09362	0.897746	0.979846
beta-lactamase	EAAG1_05552	185.19	203.798	203.324	231.494	209.006	206.216	0.126429	7.69187	0.580862	0.878202
hypothetical protein	EAAG1_05557	177.303	191.878	204.308	209.768	204.062	177.71	0.0445757	7.60327	0.844832	0.958739
fes assembly suf system protein	EAAG1_05562	118.91	122.434	95.7616	64.4108	78.0484	70.3675	-0.66147	6.52319	0.00267869	0.0348822
putative stress-induced protein OsmC	EAAG1_05567	87.5139	85.3799	78.7974	105.749	89.1981	79.9778	0.126657	6.45975	0.561214	0.864962
Hydroxymethylglutaryl-CoA lyase	EAAG1_05572	272.249	276.481	256.061	425.111	279.27	290.917	0.306069	8.22988	0.274076	0.650132
peptidase t	EAAG1_05577	603.042	518.758	458.648	287.637	449.251	276.42	-0.640747	8.75702	0.0504051	0.268934
metallophosphoesterase	EAAG1_05582	101.316	109.867	106.702	109.402	135.796	121.188	0.205836	6.83721	0.337392	0.710238
thiamine-monophosphate kinase	EAAG1_05587	404.657	308.223	264.051	322.246	236.038	248.241	-0.276748	8.21666	0.332755	0.704922
hypothetical protein	EAAG1_05592	151.367	116.604	115.922	247.645	98.139	141.061	0.341245	7.18244	0.258886	0.631531
hi0933 family protein	EAAG1_05597	179.123	196.801	240.449	191.886	281.269	188.787	0.103599	7.73735	0.689237	0.916685
hypothetical protein	EAAG1_05602	57.1798	57.6541	64.5377	138.435	71.2112	117.116	0.862198	6.4008	0.000820273	0.0139333
hypothetical protein	EAAG1_05607	43.5295	50.917	56.7932	71.3325	68.8971	70.6932	0.478451	5.92165	0.0348384	0.213513
hypothetical protein	EAAG1_05612	69.4651	77.6063	78.4287	114.401	78.8899	109.298	0.421668	6.46309	0.0638189	0.306881
DNA mismatch repair protein MutS	EAAG1_05617	556.479	543.633	538.552	942.32	649.211	786.259	0.536964	9.38716	0.0985331	0.392926
COG0566 rRNA methylases	EAAG1_05622	153.491	115.826	116.782	87.4833	103.503	77.5345	-0.521979	6.77365	0.0226027	0.161148
hypothetical protein	EAAG1_05627	160.619	112.328	105.227	101.519	104.976	83.2356	-0.383159	6.80221	0.106318	0.407275
neutral zinc metallopeptidase	EAAG1_05632	311.835	317.551	255.692	251.683	297.993	232.929	-0.177087	8.12024	0.497017	0.836139
sulfatase	EAAG1_05637	505.973	489.736	403.207	455.682	415.487	460.809	-0.0707667	8.83102	0.816068	0.955577
hypothetical protein	EAAG1_05642	74.0152	94.3196	104.121	137.281	93.09	144.97	0.459894	6.75723	0.0601919	0.296614
peptidase S41	EAAG1_05647	304.858	319.235	267.862	293.79	258.654	242.865	-0.165578	8.13689	0.521588	0.846662
peptidase S41	EAAG1_05652	436.053	423.92	330.802	516.247	348.378	427.743	0.117903	8.69373	0.708259	0.919898
6,7-dimethyl-8-ribityllumazine synthase	EAAG1_05657	134.077	107.146	125.019	130.937	103.714	112.881	-0.0766079	6.89738	0.728858	0.929617
tpr domain protein	EAAG1_05662	418.307	246.034	273.64	329.745	148.523	204.75	-0.45834	8.07876	0.167005	0.516426
adenine phosphoribosyltransferase	EAAG1_05667	111.63	95.8743	103.629	150.164	110.025	112.718	0.260091	6.83578	0.245748	0.61958
hypothetical protein	EAAG1_05672	318.508	228.544	218.936	421.458	219.945	305.251	0.305051	8.15786	0.317124	0.696615
quinol:cytochrome c oxidoreductase	EAAG1_05677	524.629	393.344	322.32	3008.08	1948.26	2243.61	2.53731	10.4582	1.65462e-11	1.34319e-09
quinol:cytochrome c oxidoreductase monoheme	EAAG1_05682	187.616	136.945	116.168	690.06	637.009	479.541	2.03553	8.5497	5.00737e-10	3.29592e-08
quinol:cytochrome c oxidoreductase membrane	EAAG1_05687	118.303	95.356	87.5254	474.909	408.755	303.46	1.97891	7.95544	1.26478e-12	1.25999e-10
quinol:cytochrome c oxidoreductase	EAAG1_05692	532.212	376.112	333.137	2290.72	2012.32	1672.2	2.267	10.2323	5.14876e-10	3.32953e-08
quinol:cytochrome c oxidoreductase iron-sulfur	EAAG1_05697	814.926	624.737	559.327	7598.36	3684.47	5009.61	3.02684	11.5739	6.63961e-14	8.43918e-12
chaperone protein HtpG	EAAG1_05702	354.606	269.355	279.049	3664.11	1461.04	2625.59	3.10145	10.4941	1.17603e-13	1.39833e-11
hypothetical protein	EAAG1_05707	216.586	202.632	203.447	166.699	198.908	180.48	-0.188683	7.60804	0.405576	0.771217
two-component system, transcriptional regulatory	EAAG1_05712	395.86	394.898	232.827	840.993	275.168	526.453	0.682064	8.79586	0.0915054	0.374766
two-component regulatory system, sensor kinase	EAAG1_05717	226.748	241.888	213.65	374.352	251.396	286.519	0.418531	8.05507	0.11258	0.419539
hypothetical protein	EAAG1_05722	33.0642	33.8151	39.706	15.9585	34.1856	18.2434	-0.629299	4.88513	0.0445051	0.247799
peptidase, family S9	EAAG1_05727	505.063	440.244	456.927	502.789	425.269	417.481	-0.0596176	8.83989	0.844605	0.958739
uroporphyrinogen-III synthase	EAAG1_05732	526.449	304.336	369.033	914.825	228.255	545.511	0.492722	8.91129	0.260365	0.632635
hypothetical protein	EAAG1_05737	57.1798	61.2818	61.9562	49.4136	68.4764	51.9612	-0.083887	5.87538	0.718118	0.923582
family 2 glycosyl transferase	EAAG1_05742	121.943	105.98	116.045	126.322	129.169	135.197	0.18394	6.93908	0.379663	0.751981
hypothetical protein	EAAG1_05747	11.982	10.2352	18.5623	15.5739	11.7809	14.1712	0.0175496	3.80497	0.962233	0.997791
tRNA-guanine transglycosylase	EAAG1_05752	353.089	280.886	311.133	434.34	295.995	404.939	0.264192	8.43852	0.365786	0.73798
hypothetical protein	EAAG1_05757	251.621	235.41	229.754	351.279	207.217	347.602	0.337502	8.08037	0.227137	0.598678
Biotin-protein ligase	EAAG1_05762	220.832	218.308	218.813	211.114	209.111	186.343	-0.117255	7.72136	0.610416	0.889361
Iojap family protein	EAAG1_05767	255.11	239.945	234.794	477.409	177.029	290.103	0.371241	8.12512	0.264093	0.639163
ATP-dependent metalloprotease ftsh	EAAG1_05772	1404.62	1337.32	1022.28	1617.96	1059.65	1351.32	0.0979856	10.3433	0.776598	0.944276
hypothetical protein	EAAG1_05777	148.941	115.179	106.948	205.538	105.081	148.554	0.305973	7.11412	0.248775	0.624649
phosphatidate cytidylyltransferase	EAAG1_05782	151.367	163.375	171.732	127.091	148.208	138.943	-0.231355	7.23295	0.288409	0.66567
phosphatidylserine decarboxylase	EAAG1_05787	219.316	201.466	191.4	236.301	147.577	194.814	-0.0821923	7.63445	0.742481	0.935333
OsmC family protein	EAAG1_05792	235.999	226.989	212.421	251.106	169.455	212.894	-0.0933202	7.77068	0.708347	0.919898
ABC transporter	EAAG1_05797	450.31	437.524	453.239	365.699	410.438	388.65	-0.203213	8.70716	0.493588	0.834955
hypothetical protein	EAAG1_05802	1135.25	954.726	829.401	172.659	755.554	208.008	-1.36081	9.40168	0.00600135	0.0616184
transcription termination factor rho	EAAG1_05807	1002.85	817.004	783.549	1350.13	712.428	1126.21	0.292483	9.91518	0.410296	0.772829
hypothetical protein	EAAG1_05812	111.023	113.883	105.965	104.019	116.441	104.411	-0.0255652	6.77587	0.903776	0.981242
RNA polymerase sigma-70 factor, ECF subfamily	EAAG1_05817	89.334	118.288	92.4426	111.133	85.5166	137.151	0.152105	6.72629	0.53057	0.850666
2-haloalkanoic acid dehalogenase	EAAG1_05822	104.501	101.704	103.383	123.822	97.0871	121.351	0.143353	6.76658	0.506631	0.840812
ribokinase-like domain-containing protein	EAAG1_05827	197.93	208.203	209.225	360.893	190.808	287.497	0.446668	7.92241	0.106429	0.407275
hypothetical protein	EAAG1_05832	76.1386	95.356	124.158	50.375	115.39	67.2726	-0.340135	6.46795	0.256035	0.628782
major facilitator superfamily MFS_1	EAAG1_05837	188.223	249.014	197.916	123.438	164.406	148.391	-0.541071	7.48304	0.0219202	0.157809
mannitol dehydrogenase	EAAG1_05842	434.991	543.244	451.887	149.01	292.418	171.358	-1.22158	8.41314	0.00016622	0.00360403
LacI-family transcriptional regulator	EAAG1_05847	152.126	142.516	148.867	243.992	188.599	194.162	0.498276	7.48053	0.0278255	0.185805
tryptophanyl-tRNA synthetase	EAAG1_05852	520.685	374.687	382.924	800.616	341.015	534.923	0.391009	8.94429	0.28249	0.659441
hypothetical protein	EAAG1_05857	82.0538	72.1648	87.8942	88.8292	100.032	71.5077	0.106087	6.39304	0.639404	0.902314
dtdp-4-dehydrorhamnose reductase	EAAG1_05862	142.874	118.806	113.463	172.082	146.735	136.989	0.280825	7.11611	0.203382	0.570955
thioesterase	EAAG1_05867	55.8148	54.8038	58.6371	64.4108	68.4764	57.1736	0.167995	5.91092	0.454627	0.806039
outer membrane chaperone skp (omph)	EAAG1_05872	636.106	648.965	568.915	334.551	329.444	290.754	-0.957372	8.87174	0.00172362	0.0246251
Outer membrane protein assembly factor YaeT	EAAG1_05877	1067.61	831.126	871.935	1219.57	959.195	935.952	0.168835	9.9383	0.612287	0.890292
UDP pyrophosphate synthetase	EAAG1_05882	181.55	140.184	172.838	178.043	150.417	151.486	-0.0437061	7.34585	0.848792	0.960297
hypothetical protein	EAAG1_05887	162.743	138.24	166.323	261.296	154.729	234.395	0.475902	7.54278	0.0601279	0.296614
DNA topoisomerase I	EAAG1_05892	660.222	526.142	656.686	910.018	579.262	736.089	0.271797	9.40572	0.415979	0.778719
isoleucyl-tRNA synthetase	EAAG1_05897	1552.5	1097.37	1218.59	2573.74	1201.97	1675.63	0.494775	10.6012	0.186745	0.546736
DnaK suppressor protein	EAAG1_05902	362.341	274.796	275.238	614.113	184.182	346.136	0.326413	8.42166	0.394528	0.762931
lipoprotein signal peptidase	EAAG1_05907	107.989	122.952	141.737	117.478	154.203	127.052	0.0983382	7.00995	0.663697	0.912832
hypothetical protein	EAAG1_05912	64.6117	64.7799	56.6702	86.1374	70.7905	78.349	0.337288	6.13861	0.121869	0.439651
uroporphyrinogen decarboxylase	EAAG1_05917	253.593	211.96	264.912	499.712	339.858	357.864	0.7127	8.32868	0.0128757	0.108604
Uroporphyrinogen-III synthase	EAAG1_05922	26.0873	27.2076	37.6163	45.1837	48.7013	36.6497	0.521504	5.21674	0.049566	0.26772
porphobilinogen deaminase	EAAG1_05927	112.085	89.9145	108.546	246.876	202.168	194.651	1.05116	7.31499	4.15885e-06	0.000138523
glutamyl-tRNA reductase	EAAG1_05932	153.036	143.423	155.751	410.691	220.576	316.979	1.06743	7.86749	9.34771e-05	0.00216702
hypothetical protein	EAAG1_05937	153.339	161.691	138.418	101.327	133.271	132.591	-0.303144	7.09896	0.166667	0.515814
tRNA-specific adenosine-34 deaminase	EAAG1_05942	150.154	155.342	141.122	127.283	178.501	162.236	0.0687149	7.25503	0.765091	0.939941
acetyltransferase	EAAG1_05947	112.691	108.442	94.7782	127.091	110.867	143.993	0.273296	6.86475	0.211834	0.579502
Pantothenate kinase type III, CoaX-like protein	EAAG1_05952	203.239	143.682	148.99	456.451	197.751	353.466	1.02234	7.96973	0.00134262	0.0203658
Zn-dependent aminopeptidase	EAAG1_05957	726.957	553.22	524.784	1243.8	675.613	861.187	0.623314	9.5782	0.0791807	0.35002
hypothetical protein	EAAG1_05962	62.7916	72.1648	58.883	60.7576	65.9519	77.0459	0.0722123	6.05622	0.751919	0.937728
hypothetical protein	EAAG1_05967	293.938	311.462	273.394	305.134	417.59	337.177	0.270698	8.33727	0.327156	0.701114
TonB-dependent receptor	EAAG1_05972	443.636	472.375	480.898	619.497	696.44	608.222	0.462022	9.11318	0.133606	0.463721
conserved transmembrane protein	EAAG1_05977	202.329	196.931	190.048	234.378	210.478	188.95	0.104863	7.67322	0.648398	0.907073
methionine-R-sulfoxide reductase	EAAG1_05982	199.902	192.137	157.226	171.121	128.012	135.36	-0.338959	7.35946	0.146259	0.478019
hypothetical protein	EAAG1_05987	122.095	115.956	114.693	129.398	124.856	95.7779	-0.010899	6.87537	0.962019	0.997791
hypothetical protein	EAAG1_05992	119.668	101.186	100.31	171.89	115.81	114.184	0.322301	6.91543	0.170569	0.521496
hypothetical protein	EAAG1_05997	85.2389	104.425	122.56	119.4	137.794	130.147	0.310947	6.86896	0.165362	0.51345
iron-sulfur cluster assembly accessory protein	EAAG1_06002	114.966	72.9422	88.6318	46.3373	43.2316	44.7941	-1.0411	6.10405	1.3336e-05	0.000384034
cysteine desulfurase activator complex subunit	EAAG1_06007	1212.15	810.785	705.243	1023.27	407.808	588.839	-0.433836	9.6285	0.275826	0.651236
fes assembly ATPase sufc	EAAG1_06012	662.042	435.58	327.36	435.494	231.305	307.858	-0.548261	8.6444	0.129137	0.4555
S23 ribosomal protein	EAAG1_06017	98.1309	61.1522	60.3581	96.3277	35.9738	72.3221	-0.105045	6.14705	0.753806	0.937728
FeS assembly protein SufD	EAAG1_06022	526.297	330.507	310.027	373.198	155.36	202.144	-0.67587	8.30588	0.0593165	0.294551
hypothetical protein	EAAG1_06027	193.987	141.998	134.361	108.441	97.1923	83.5614	-0.701488	6.98727	0.00268762	0.0348822
hypothetical protein	EAAG1_06032	147.272	98.0768	93.9177	45.5682	53.1192	35.3466	-1.33638	6.30762	2.13514e-07	8.7446e-06
Cysteine desulfurase	EAAG1_06037	833.581	594.032	535.97	549.895	321.45	415.852	-0.609475	9.08223	0.0767192	0.344023
putative lipoprotein	EAAG1_06042	331.4	363.156	328.589	340.127	448.41	375.293	0.186116	8.51097	0.517931	0.845906
COG0708 Exonuclease III	EAAG1_06047	279.832	217.79	204.062	676.409	236.67	376.759	0.87785	8.37499	0.0162337	0.126431
rhomboid family protein	EAAG1_06052	138.172	150.678	126.494	244.376	149.68	267.299	0.670088	7.48879	0.0094927	0.0870712
COG0705 Uncharacterized membrane protein (homolog of	EAAG1_06057	169.264	169.594	151.326	260.143	171.454	221.69	0.413485	7.57572	0.0857626	0.364165
DNA mismatch repair protein mutl	EAAG1_06062	631.253	609.968	524.046	675.448	577.053	596.169	0.0665546	9.23499	0.832141	0.956942
glycyl-tRNA synthetase	EAAG1_06067	540.554	417.701	418.573	989.426	488.802	747.817	0.69295	9.23028	0.0493286	0.266998
hypothetical protein	EAAG1_06082	83.5705	80.4567	75.8472	99.9809	82.7818	81.118	0.136588	6.39583	0.522655	0.846662
nucleoside recognition domain-containing protein	EAAG1_06087	336.254	376.63	312.608	374.736	323.238	473.84	0.192251	8.5175	0.516463	0.845906
hypothetical protein	EAAG1_06092	58.0898	64.1321	58.76	87.4833	76.2602	82.584	0.443383	6.15898	0.0387177	0.22689
hypothetical protein	EAAG1_06097	50.3546	50.6579	53.1053	75.3702	61.5341	73.1366	0.44453	5.92887	0.0463651	0.255458
acetyl-coenzyme A carboxyl transferase beta	EAAG1_06102	710.88	545.576	467.007	972.699	473.865	760.034	0.356352	9.3557	0.325271	0.700542
fructose-bisphosphate aldolase	EAAG1_06107	996.627	826.462	694.303	926.361	648.895	653.342	-0.175866	9.62796	0.605391	0.887617
NAD kinase	EAAG1_06112	304.858	264.82	208.487	496.251	211.635	352	0.44525	8.25961	0.1797	0.535902
CBS domain protein	EAAG1_06117	413.151	350.459	295.89	467.795	217.315	411.617	0.0493862	8.49002	0.883128	0.975097
dTDP-4-dehydrorhamnose reductase	EAAG1_06122	135.442	156.379	180.951	173.236	206.271	195.302	0.282062	7.45031	0.219183	0.589476
outer membrane efflux protein	EAAG1_06127	139.992	183.845	163.004	228.226	197.119	213.057	0.390358	7.55293	0.0897057	0.371523
COG1825 Ribosomal protein L25 (general stress	EAAG1_06132	1364.13	662.051	1234.21	2539.32	680.872	1224.92	0.447075	10.3268	0.335819	0.708229
ribose-phosphate pyrophosphokinase	EAAG1_06137	242.521	169.076	185.254	393.963	190.598	282.936	0.538859	7.9319	0.0720601	0.330776
hypothetical protein	EAAG1_06142	1434.2	904.975	619.931	2005.19	1519	1481.14	0.758323	10.3746	0.0474301	0.258565
outer membrane protein P1	EAAG1_06147	1130.25	777.618	617.472	1842.15	1090.36	1289.26	0.741335	10.1353	0.0462922	0.255439
Tpl protein	EAAG1_06152	654.459	594.939	527.611	446.453	370.782	395.003	-0.551858	8.96141	0.0740988	0.336365
gliding motility protein gldh	EAAG1_06157	74.6219	63.2252	67.9797	60.9499	44.8094	60.2684	-0.312702	5.95953	0.181321	0.539427
peptidoglycan glycosyltransferase	EAAG1_06162	974.483	878.545	825.837	861.566	805.728	691.784	-0.183388	9.71413	0.573849	0.874053
hypothetical protein	EAAG1_06167	400.41	389.068	377.146	515.478	412.121	458.529	0.248571	8.73366	0.407733	0.771728
hypothetical protein	EAAG1_06172	451.372	494.659	444.88	395.886	459.98	397.283	-0.150339	8.78458	0.616584	0.892909
alpha-acetolactate decarboxylase	EAAG1_06177	76.442	83.307	101.662	96.7123	121.701	128.193	0.407217	6.66711	0.0751364	0.339123
endonuclease iii	EAAG1_06182	105.866	103.259	111.128	117.67	110.867	104.9	0.0578714	6.77107	0.784273	0.94544
COG1225 Peroxiredoxin	EAAG1_06187	252.38	236.188	177.509	202.846	130.431	145.947	-0.475928	7.57841	0.0635302	0.306881
metalloprotease	EAAG1_06192	532.97	557.496	385.505	734.283	507.104	843.758	0.498362	9.21361	0.14316	0.475678
GNAT family acetyltransferase	EAAG1_06197	132.408	118.288	105.965	120.938	120.123	137.151	0.0848469	6.93945	0.69476	0.916685
hypothetical protein	EAAG1_06202	52.6297	33.2969	26.1839	19.0348	26.507	22.8043	-0.707055	4.92501	0.021566	0.155562
hypothetical protein	EAAG1_06207	587.875	456.31	356.617	464.334	370.572	460.972	-0.112373	8.81276	0.727847	0.929617
COG4430 Uncharacterized protein conserved in	EAAG1_06212	60.5166	56.7472	63.8001	68.0639	86.5685	71.8335	0.324712	6.09205	0.144408	0.47624
hypothetical protein	EAAG1_06217	139.84	142.257	167.798	217.458	192.596	190.579	0.416334	7.45396	0.0627302	0.304642
hypothetical protein	EAAG1_06222	72.6502	90.8214	85.6815	86.3297	113.917	95.1264	0.246723	6.5088	0.269729	0.644342
hypothetical protein	EAAG1_06237	124.825	136.556	163.25	153.817	179.027	163.539	0.22543	7.26488	0.314183	0.693243
(dimethylallyl)adenosine tRNA	EAAG1_06242	455.315	391.789	345.184	297.443	364.261	283.425	-0.334781	8.47794	0.247629	0.623045
hypothetical protein	EAAG1_06247	13.6504	10.1057	15.7349	11.344	13.5691	7.98149	-0.255754	3.62998	0.425563	0.786967
transcriptional regulator	EAAG1_06252	439.39	392.437	373.95	849.261	384.667	617.181	0.618149	8.99325	0.0784094	0.349054
hypothetical protein	EAAG1_06257	202.025	167.91	178.37	169.775	187.968	149.042	-0.112919	7.46059	0.617985	0.893642
hypothetical protein	EAAG1_06262	101.164	76.0516	75.1096	175.928	65.426	124.283	0.533168	6.68797	0.0858083	0.364165
hypothetical protein	EAAG1_06267	336.86	284.254	313.346	481.062	331.127	351.186	0.315824	8.45058	0.279443	0.656067
hypothetical protein	EAAG1_06272	108.899	127.616	100.679	126.322	102.662	158.653	0.200018	6.91933	0.391448	0.759409
ribonuclease p protein component	EAAG1_06277	20.6272	24.8755	24.7087	27.1102	29.2418	22.6414	0.170792	4.65298	0.52318	0.846662
COG1179 Dinucleotide-utilizing enzymes involved in	EAAG1_06282	100.861	97.1699	125.265	108.825	143.369	114.51	0.182851	6.8494	0.421611	0.784481
tatD-related deoxyribonuclease	EAAG1_06287	41.5577	49.3623	51.5072	58.8349	61.0082	62.0602	0.352197	5.76357	0.122664	0.440682
regulatory protein tetr	EAAG1_06292	52.478	51.8239	88.263	91.7132	78.2587	96.1037	0.464426	6.26085	0.068685	0.321628
outer membrane efflux protein	EAAG1_06297	121.185	113.624	133.501	142.473	149.786	126.238	0.184554	7.03798	0.388741	0.75895
secretion protein HlyD family protein	EAAG1_06302	192.318	156.508	152.186	251.683	177.134	178.688	0.277484	7.53109	0.253911	0.628782
COG0477 Permeases of the major facilitator	EAAG1_06307	301.976	311.591	292.448	299.558	382.879	362.262	0.205732	8.34613	0.449262	0.802414
lipoprotein	EAAG1_06312	394.343	299.283	334.613	592.195	290.525	506.418	0.433679	8.65481	0.202256	0.569324
RNA polymerase rpb6	EAAG1_06317	220.377	141.22	215.986	214.574	144.421	121.514	-0.266197	7.46429	0.332987	0.704992
phosphopantothenoylcysteine	EAAG1_06322	332.159	310.037	296.628	410.114	315.349	397.446	0.258077	8.42562	0.357204	0.72663
DNA repair protein RecN	EAAG1_06327	317.295	303.429	319.984	458.951	336.281	358.841	0.294624	8.44854	0.299331	0.678605
peptidase M28	EAAG1_06332	126.645	141.479	151.94	121.131	179.553	136.011	0.0573615	7.16114	0.807171	0.952989
hypothetical protein	EAAG1_06337	117.09	160.266	168.904	114.017	215.843	145.459	0.0923491	7.26646	0.734733	0.930662
ATP-binding protein	EAAG1_06342	70.3751	79.9384	90.1069	79.0234	115.495	82.2583	0.205085	6.43511	0.383523	0.75476
putative aminoglycoside 6-adenylyltransferase	EAAG1_06347	761.083	559.18	354.404	149.779	170.718	155.558	-1.81421	8.48695	6.5618e-08	3.18247e-06
fumarate hydratase	EAAG1_06352	2473.14	1974.1	1226.34	633.148	518.99	480.193	-1.79734	10.2503	1.64083e-06	5.81546e-05
fumarate hydratase	EAAG1_06357	219.467	230.357	245.489	1411.27	666.251	972.602	2.13284	9.28605	5.96932e-09	3.43795e-07
hypothetical protein	EAAG1_06362	116.028	91.7284	83.2229	170.544	55.4333	170.543	0.444919	6.84164	0.198583	0.567029
bacterial peptide chain release factor 1 (brf-1)	EAAG1_06367	365.223	282.57	298.471	176.505	267.068	178.688	-0.603665	8.03211	0.0274748	0.184131
methylmalonyl-CoA mutase	EAAG1_06372	673.872	674.618	592.395	629.303	672.457	607.571	-0.0235928	9.3264	0.940334	0.992074
hypothetical protein	EAAG1_06377	37.1593	46.7711	49.0486	197.078	113.391	185.366	1.89578	6.71282	5.4677e-13	5.92763e-11
hypothetical protein	EAAG1_06392	79.4754	91.5988	101.293	92.6746	137.584	109.949	0.32226	6.67832	0.167809	0.517611
peptide chain release factor-like protein	EAAG1_06397	58.8482	66.8529	99.3266	72.1016	109.499	73.1366	0.18038	6.32744	0.498352	0.836475
hypothetical protein	EAAG1_06402	27.604	33.1673	38.4768	67.4871	44.5991	58.3138	0.774923	5.49603	0.00298302	0.0383115
COG1703 Putative periplasmic protein kinase ArgK and	EAAG1_06407	266.03	279.201	286.547	165.353	301.149	184.715	-0.351914	7.95149	0.207968	0.574255
hypothetical protein	EAAG1_06412	352.786	293.194	165.339	582.196	162.723	448.918	0.556909	8.38484	0.186089	0.54603
zn-dependent protease with chaperone function	EAAG1_06417	416.032	419.385	263.683	982.697	426.426	671.423	0.920429	9.04995	0.0140596	0.114654
hypothetical protein	EAAG1_06422	86.7556	102.352	87.7713	87.8678	88.7774	100.013	-0.00144037	6.53191	0.997985	1
hypothetical protein	EAAG1_06427	331.249	253.419	290.973	614.498	287.054	377.899	0.546696	8.48912	0.10082	0.398735
ABC transporter	EAAG1_06432	152.732	128.264	148.99	255.336	137.374	181.783	0.416667	7.38874	0.107925	0.409696
ABC-type transport system involved in resistance	EAAG1_06437	190.043	173.092	176.772	168.429	179.343	175.104	-0.0459144	7.47097	0.833803	0.957147
Queuosine Biosynthesis QueE Radical SAM	EAAG1_06442	112.085	89.1372	98.8349	161.7	105.502	119.397	0.364185	6.84096	0.122094	0.439651
5,10-methylenetetrahydrofolate dehydrogenase	EAAG1_06447	144.542	129.689	133.009	285.907	154.309	177.873	0.600748	7.41824	0.0220547	0.158464
glucose-6-phosphate isomerase	EAAG1_06452	568.765	450.739	461.598	598.732	468.921	477.424	0.0609265	8.97899	0.845988	0.959084
hypothetical protein	EAAG1_06457	78.4137	121.786	111.619	57.2967	132.325	70.3675	-0.259257	6.58057	0.39186	0.759409
DoxX family protein	EAAG1_06462	59.4549	62.5774	62.6938	75.3702	66.6882	59.9427	0.127919	6.01605	0.561648	0.864962
ATP-dependent protease La	EAAG1_06467	925.646	831.774	754.784	2327.44	1162	1314.67	0.935226	10.2521	0.011563	0.100759
peptidyl-prolyl cis-trans isomerase	EAAG1_06472	1351.69	901.089	1154.06	1071.53	911.651	805.154	-0.289039	10.0123	0.396368	0.762931
mammalian cell entry related domain protein	EAAG1_06477	291.359	239.945	238.728	266.295	199.434	214.36	-0.179599	7.91846	0.478269	0.82181
transmembrane [4Fe-4S] cluster-binding oxidoredu	EAAG1_06482	764.875	706.749	621.775	598.732	416.854	490.129	-0.475557	9.22908	0.140567	0.473869
hypothetical protein	EAAG1_06487	377.053	355.901	289.743	147.664	170.192	131.776	-1.18479	7.94091	3.70756e-06	0.000125377
hypothetical protein	EAAG1_06492	134.987	122.045	95.5158	91.7132	60.4822	86.982	-0.561814	6.62749	0.0212076	0.154753
hypothetical protein	EAAG1_06497	143.48	124.248	116.291	120.938	104.766	107.995	-0.203001	6.90548	0.344592	0.716617
seryl-tRNA synthetase	EAAG1_06502	583.932	513.316	454.96	574.313	462.821	459.995	-0.0521921	8.99002	0.867732	0.967764
membrane copper tolerance protein	EAAG1_06507	197.627	180.218	152.063	346.28	261.809	312.093	0.795908	7.91807	0.00175254	0.024893
hypothetical protein	EAAG1_06512	73.1052	54.2856	41.55	267.064	74.2617	176.407	1.61469	6.83838	1.68648e-05	0.000470937
cytochrome c oxidase accessory protein ccog	EAAG1_06517	453.343	342.167	309.535	1234.19	526.669	1076.85	1.36048	9.36016	0.000384203	0.00749298
cytochrome c class i	EAAG1_06522	580.595	413.166	396.938	1462.03	715.794	997.035	1.19078	9.57178	0.00132801	0.0202274
hypothetical protein	EAAG1_06527	8.49355	7.64403	11.0636	4.80677	10.6238	5.53818	-0.348004	3.06977	0.319027	0.698713
cytochrome c oxidase subunit CcoN	EAAG1_06532	1489.25	1041.53	896.029	3386.47	1680.25	2278.15	1.09983	10.8101	0.00399258	0.0458462
cbb3-type cytochrome oxidase maturation protein	EAAG1_06537	16.5321	19.8227	19.7916	21.7266	21.6684	16.1259	0.083995	4.29021	0.777066	0.944276
e1-e2 ATPase-associated domain protein	EAAG1_06542	834.036	836.438	718.397	811.768	570.321	842.781	-0.102725	9.5872	0.757948	0.937728
COG0664 cAMP-binding proteins - catabolite gene	EAAG1_06547	411.179	366.913	273.886	290.906	244.138	254.593	-0.413927	8.26304	0.13845	0.46949
3-methyl-2-oxobutanoate hydroxymethyltransferase	EAAG1_06552	277.709	262.488	188.696	200.731	211.109	194.325	-0.265621	7.79957	0.287346	0.66549
ribosomal large subunit pseudouridine synthase d	EAAG1_06557	125.583	125.932	150.588	167.083	144.842	153.603	0.210473	7.17851	0.329243	0.702003
hypothetical protein	EAAG1_06562	36.8559	49.2327	72.8969	55.9508	75.8395	64.1777	0.301936	5.89439	0.274622	0.650132
argininosuccinate synthase	EAAG1_06567	111.781	122.564	140.631	128.245	190.493	153.277	0.333071	7.14451	0.152855	0.492074
N-acetyl-gamma-glutamyl-phosphate reductase	EAAG1_06572	107.383	130.078	164.11	151.894	199.328	158.327	0.343913	7.24951	0.156063	0.498481
acetylornithine aminotransferase	EAAG1_06577	103.136	113.235	138.541	128.052	170.402	152.952	0.347525	7.07351	0.126446	0.449883
ornithine carbamoyltransferase	EAAG1_06582	102.226	109.348	102.769	94.9818	147.787	111.904	0.176242	6.80516	0.446866	0.801842
acetylglutamate kinase	EAAG1_06587	90.244	106.498	125.019	125.168	148.208	145.784	0.381517	6.95158	0.0882733	0.369745
peptidase dimerization domain-containing protein	EAAG1_06592	139.082	141.868	158.947	188.81	191.545	148.065	0.26456	7.33684	0.240772	0.615029
argininosuccinate lyase	EAAG1_06597	270.732	251.605	276.713	632.571	299.676	602.684	0.941421	8.60405	0.00588008	0.060882
leucine-responsive regulatory protein	EAAG1_06602	331.704	332.969	331.662	636.225	255.814	581.346	0.564024	8.68562	0.119245	0.433849
tonb-dependent receptor	EAAG1_06607	176.848	217.401	258.028	384.542	358.581	359.819	0.757453	8.19365	0.00496132	0.054193
TonB-dependent outer membrane receptorprecursor	EAAG1_06612	166.989	207.684	257.782	182.85	309.985	205.564	0.143765	7.7955	0.608661	0.88931
TonB-dependent receptor	EAAG1_06617	186.858	220.381	263.314	154.201	354.058	186.018	0.0511899	7.83208	0.872844	0.969673
hypothetical protein	EAAG1_06622	82.0538	88.7485	107.932	87.0987	115.6	104.737	0.142365	6.61482	0.531553	0.851501
two component transcriptional regulator, LytTR	EAAG1_06627	49.5963	55.1925	61.8333	43.6455	69.2127	44.7941	-0.0758656	5.7654	0.764666	0.939833
RNA polymerase, sigma-24 subunit, ecf subfamily	EAAG1_06632	45.5012	51.5648	61.7103	50.5673	52.6984	47.889	-0.0712973	5.69916	0.764417	0.939833
hypothetical protein	EAAG1_06637	41.2544	51.8239	63.923	68.4485	69.0023	71.9963	0.414289	5.93886	0.0816944	0.354894
hypothetical protein	EAAG1_06642	32.0025	37.3132	33.3137	16.5353	34.9219	15.8001	-0.598553	4.84317	0.0657152	0.312137
heat shock protein Hsp20	EAAG1_06647	130.588	140.054	90.3528	145.165	77.9432	112.23	-0.108276	6.86121	0.690091	0.916685
aconitate hydratase	EAAG1_06652	2238.96	1585.03	1205.44	5065.57	3540.47	4297.14	1.35926	11.5454	0.000241611	0.00489329
hypothetical protein	EAAG1_06657	57.9382	53.7673	52.8594	47.8755	44.9146	43.6539	-0.270536	5.65676	0.231438	0.604164
hypothetical protein	EAAG1_06662	27.3007	27.4667	42.0417	27.4947	43.8628	37.1384	0.16728	5.1107	0.568077	0.870295
hypothetical protein	EAAG1_06667	119.213	133.706	130.551	197.078	146.946	202.469	0.509892	7.27802	0.024913	0.172611
tonb-dependent receptor	EAAG1_06672	212.642	244.091	251.39	239.57	339.752	302.319	0.316548	8.05132	0.225088	0.596889
ABC transporter-like protein	EAAG1_06677	421.189	463.047	437.627	404.538	506.578	475.306	0.0689222	8.81917	0.820247	0.955577
secretion protein HlyD family protein	EAAG1_06682	207.03	221.288	252.988	179.773	290.42	189.113	-0.0464234	7.80598	0.860033	0.964191
prolyl oligopeptidase	EAAG1_06697	463.657	430.139	408.739	601.039	477.441	690.644	0.441595	9.00044	0.161452	0.508327
Lantibiotic dehydratase domain-containing	EAAG1_06702	176.696	162.468	202.956	265.526	219.945	282.773	0.502419	7.77227	0.0390948	0.227652
Lantibiotic dehydratase domain-containing	EAAG1_06707	53.6914	43.273	46.0983	42.8764	45.2302	47.889	-0.0719102	5.54801	0.761599	0.938215
hypothetical protein	EAAG1_06712	146.969	132.281	178.739	206.114	184.707	193.511	0.35097	7.44269	0.125096	0.447269
acyl-CoA thioester hydrolase	EAAG1_06717	256.475	172.833	236.761	368.007	133.271	253.779	0.180013	7.88872	0.591306	0.883917
D-3-phosphoglycerate dehydrogenase	EAAG1_06722	175.331	151.844	179.23	201.692	184.813	206.053	0.226383	7.51894	0.313653	0.693243
penicillin-binding protein 4*	EAAG1_06727	249.953	206.518	245.12	277.062	247.504	266.321	0.172675	7.95998	0.484419	0.828284
hypothetical protein	EAAG1_06732	301.673	288.141	348.872	360.893	350.061	297.596	0.103522	8.34348	0.704493	0.919207
hypothetical protein	EAAG1_06737	45.1978	46.1233	53.9658	46.7218	62.6911	39.093	0.0347402	5.62329	0.899726	0.980311
type B chloramphenicol acetyltransferase	EAAG1_06742	120.426	139.406	150.219	140.166	178.817	180.48	0.284919	7.24681	0.210842	0.579502
hypothetical protein	EAAG1_06747	306.678	315.478	270.444	162.084	153.783	219.41	-0.737937	7.89651	0.00383027	0.0445374
Integrase	EAAG1_06752	925.342	851.208	605.794	867.334	424.953	875.358	-0.136416	9.56705	0.715569	0.922233
COG2131 Deoxycytidylate deaminase	EAAG1_06757	185.948	158.97	127.231	144.395	112.444	104.737	-0.385449	7.12114	0.103152	0.404031
Enoyl-CoA hydratase	EAAG1_06762	646.42	563.715	509.909	476.063	361	322.029	-0.569571	8.90727	0.0735911	0.334885
catalase	EAAG1_06767	1099	841.361	592.64	1675.06	688.13	1127.51	0.462568	9.97164	0.245168	0.61939
Hydrogen peroxide-inducible genes activator	EAAG1_06772	468.359	484.813	391.529	832.725	329.865	701.394	0.470817	9.06315	0.204878	0.572541
S-adenosylmethionine synthetase	EAAG1_06777	738.332	619.685	589.813	683.139	482.701	525.964	-0.203429	9.24519	0.530065	0.850226
COG0605 Superoxide dismutase	EAAG1_06782	847.232	636.657	495.649	510.095	417.064	311.441	-0.676449	9.06778	0.0503433	0.268934
hypothetical protein	EAAG1_06787	90.699	107.016	125.019	146.318	142.948	126.238	0.363916	6.94614	0.10141	0.40021
major facilitator transporter	EAAG1_06792	111.781	126.71	154.276	121.9	161.987	136.663	0.0993401	7.08611	0.664424	0.912939
TonB-dependent receptor	EAAG1_06797	374.171	382.072	389.07	339.166	504.264	356.561	0.0676196	8.61181	0.825352	0.955898
hypothetical protein	EAAG1_06802	230.691	246.811	239.22	246.684	293.47	283.913	0.201576	8.00611	0.415649	0.778719
COG0653 Preprotein translocase subunit SecA (ATPase,	EAAG1_06807	109.506	106.887	82.8541	72.4861	78.7847	76.5572	-0.392212	6.46175	0.073571	0.334885
hypothetical protein	EAAG1_06812	361.128	317.81	303.143	776.39	251.396	518.634	0.654635	8.7194	0.0892118	0.370727
potential frameshift: common BLAST hit:	EAAG1_06817	2161.91	1605.38	1249.33	2407.42	1309.47	1715.37	0.114792	10.7662	0.757763	0.937728
hypothetical protein	EAAG1_06832	302.431	225.175	118.872	384.35	134.744	230.649	0.213253	7.86304	0.578552	0.877229
hypothetical protein	EAAG1_06837	212.187	201.466	149.359	131.513	170.297	115.65	-0.430061	7.35519	0.079381	0.35002
Nucleotidyltransferase family protein	EAAG1_06842	193.835	167.391	127.109	203.23	123.173	178.036	0.0458741	7.3721	0.859404	0.964191
ATP-binding protein	EAAG1_06847	113.45	98.4655	91.8279	189.964	86.2529	125.586	0.401659	6.87944	0.142225	0.474654
hypothetical protein	EAAG1_06852	30.4858	28.6327	23.1106	24.803	23.5618	28.8311	-0.0913051	4.74597	0.730937	0.930153
hypothetical protein	EAAG1_06857	342.472	320.272	283.105	703.327	261.809	463.741	0.594786	8.62897	0.102495	0.402339
cation diffusion facilitator family transporter	EAAG1_06862	94.4908	101.057	110.144	120.938	128.012	139.106	0.343974	6.85665	0.106161	0.40719
aspartate-semialdehyde dehydrogenase	EAAG1_06867	627.006	454.366	412.304	2206.69	511.206	1248.53	1.40885	9.82971	0.00237908	0.0316581
50S ribosomal protein L27	EAAG1_06872	97.2208	75.7925	94.6553	108.056	115.915	86.982	0.217161	6.59567	0.338693	0.710947
TonB-dependent receptor, plug	EAAG1_06877	322.148	332.58	390.299	296.866	440.942	321.377	0.0197747	8.45548	0.947498	0.993593
tonb-dependent receptor	EAAG1_06882	1603.16	1095.3	1424.38	2072.3	1341.97	1404.09	0.224855	10.5415	0.524308	0.846889
nicotinate-nucleotide pyrophosphorylase	EAAG1_06887	188.982	165.577	139.647	293.598	151.889	205.076	0.39561	7.57709	0.145731	0.477478
Rhodanese domain protein	EAAG1_06892	165.018	147.698	139.033	208.422	160.62	152.3	0.206162	7.34351	0.370037	0.744111
L-aspartate oxidase	EAAG1_06897	558.603	547.779	472.539	647.184	441.994	505.44	0.0140972	9.04753	0.964827	0.997791
Ribonuclease HI	EAAG1_06902	71.2852	69.7032	81.5019	101.904	87.6203	94.6377	0.351557	6.40403	0.0976808	0.391292
Replicative DNA helicase	EAAG1_06907	549.654	469.136	459.14	803.885	485.436	636.728	0.381884	9.14851	0.245532	0.61958
transporter	EAAG1_06912	233.269	257.694	298.471	258.22	343.329	308.346	0.205121	8.14737	0.439109	0.79893
auxin-regulated protein	EAAG1_06917	282.866	270.91	310.396	315.132	331.232	308.835	0.144527	8.24559	0.580318	0.87776
hypothetical protein	EAAG1_06922	227.506	344.37	130.551	749.28	181.867	365.194	0.883599	8.38007	0.0555129	0.286181
transcription-repair coupling factor	EAAG1_06927	762.448	704.935	670.454	696.405	764.811	693.738	0.0115663	9.48331	0.971243	0.998352
putative ATPase	EAAG1_06932	304.251	285.291	290.358	232.84	229.517	205.727	-0.397227	8.01287	0.107802	0.409696
hypothetical protein	EAAG1_06937	108.596	115.308	129.444	119.208	134.954	139.758	0.15697	6.96384	0.465257	0.813151
hypothetical protein	EAAG1_06942	47.3212	43.4025	42.0417	34.9933	42.285	39.4188	-0.183176	5.38811	0.444598	0.80117
peptidyl-tRNA hydrolase	EAAG1_06947	271.642	241.629	245.858	169.391	258.443	169.403	-0.344861	7.82275	0.183007	0.540516
sulfate transporter	EAAG1_06952	330.035	305.761	311.256	448.376	419.378	395.165	0.415214	8.52581	0.142293	0.474654
hypothetical protein	EAAG1_06957	67.4934	38.6088	51.0155	289.368	67.9505	183.086	1.78107	6.86063	9.47412e-06	0.000286243
carbonate dehydratase	EAAG1_06962	262.238	192.008	196.563	631.418	243.191	402.332	0.971949	8.32808	0.00535514	0.0562366
nucleotide sugar dehydrogenase	EAAG1_06967	320.935	296.174	295.398	393.002	277.797	296.456	0.0837013	8.29242	0.761192	0.938066
Glycoside hydrolase 97	EAAG1_06972	288.174	347.22	369.033	317.632	469.132	348.58	0.177034	8.47962	0.551971	0.86241
hypothetical protein	EAAG1_06977	113.146	109.867	108.3	91.7132	125.487	106.366	-0.0322534	6.77427	0.881589	0.974667
transcription elongation factor NusA	EAAG1_06982	640.505	520.442	511.261	514.133	418.221	402.821	-0.324791	8.97009	0.299352	0.678605
translation initiation factor IF-2	EAAG1_06987	1986.73	1681.69	1676.26	1548.17	1596.1	1352.13	-0.24931	10.6799	0.451391	0.803368
TonB-dependent receptor plug	EAAG1_06992	5684.46	4616.48	3506.42	2323.4	2593.16	1761.14	-1.04798	11.7375	0.00352491	0.0421844
TonB-dependent receptor plug	EAAG1_06997	3973.31	3534.78	2675.92	2896.18	1912.5	2355.03	-0.507557	11.4976	0.149946	0.48542
COG4771 Outer membrane receptor for	EAAG1_07002	538.127	496.862	425.949	692.56	566.008	539.321	0.299356	9.08578	0.342676	0.715006
hypothetical protein	EAAG1_07007	333.069	288.918	238.605	518.362	388.454	378.062	0.578121	8.48292	0.0527297	0.276082
potential frameshift: common BLAST hit:	EAAG1_07012	143.025	140.443	120.839	292.636	97.0871	198.234	0.53887	7.37052	0.0970115	0.38995
hypothetical protein	EAAG1_07027	159.102	181.125	192.015	149.587	238.247	189.764	0.118969	7.53379	0.629543	0.898024
hypothetical protein	EAAG1_07032	24.2673	36.795	29.6259	24.6107	38.3931	25.7362	-0.0263629	4.91886	0.924247	0.98865
tonb-dependent receptor plug	EAAG1_07037	82.0538	132.151	92.3196	43.4532	51.5414	58.6396	-0.99567	6.26756	6.26883e-05	0.00151104
COG4771 Outer membrane receptor for	EAAG1_07042	10.0103	12.8264	10.6948	10.9594	15.8832	12.5423	0.240362	3.63992	0.428471	0.790461
hypothetical protein	EAAG1_07047	132.863	170.63	170.257	141.896	218.052	188.624	0.212331	7.41544	0.386532	0.757817
COG1801 Uncharacterized conserved protein	EAAG1_07052	189.285	193.821	160.053	224.572	140.95	168.263	-0.0262427	7.48954	0.917713	0.986207
glycine hydroxymethyltransferase	EAAG1_07057	595.004	682.262	460.492	366.468	390.137	288.8	-0.733012	8.85854	0.0223385	0.159883
RecX family transcriptional regulator	EAAG1_07062	23.2056	31.8717	26.3068	20.9575	24.6136	22.6414	-0.252649	4.65799	0.340315	0.712564
capsular polysaccharide biosynthesis protein	EAAG1_07067	224.776	235.151	192.507	199.577	212.161	196.117	-0.101816	7.71654	0.661795	0.912599
polysaccharide export protein	EAAG1_07072	234.331	159.877	167.798	254.567	133.482	210.288	0.0894642	7.59671	0.746981	0.937728
capsular exopolysaccharide family protein	EAAG1_07077	566.793	434.285	429.76	829.649	399.288	600.567	0.354363	9.08625	0.312917	0.693243
polysaccharide biosynthesis protein	EAAG1_07082	88.2723	72.9422	73.6344	37.8774	56.5903	37.9528	-0.820832	5.94387	0.000845199	0.0141609
family 2 glycosyl transferase	EAAG1_07087	49.1413	47.8076	45.9754	53.2591	41.0227	51.6354	0.027135	5.5964	0.907707	0.982596
hypothetical protein	EAAG1_07092	40.7994	44.9573	63.4313	72.6784	64.2689	77.6974	0.522367	5.92795	0.03303	0.206704
family 2 glycosyl transferase	EAAG1_07097	175.028	153.788	147.761	120.362	121.175	118.419	-0.404517	7.12632	0.0559007	0.286181
sugar transferase	EAAG1_07102	96.4625	71.2579	81.256	144.011	74.5772	125.586	0.46514	6.62959	0.0786403	0.349239
putative 3-oxoacyl-(acyl-carrier-protein)	EAAG1_07107	450.613	386.088	314.575	444.338	227.939	303.134	-0.239608	8.47026	0.460566	0.808892
serine O-acetyltransferase	EAAG1_07112	191.56	146.143	121.577	90.9442	89.5137	96.2666	-0.730426	6.942	0.00175588	0.024893
Rieske (2Fe-2S) domain-containing protein	EAAG1_07117	446.973	390.105	263.314	506.826	220.892	349.394	-0.0312627	8.50416	0.930484	0.98941
acyl carrier protein-like protein	EAAG1_07122	71.1335	65.4277	37.7392	11.1517	26.7174	8.30727	-1.9012	5.21452	3.27343e-06	0.000113829
beta-ketoacyl-acyl-carrier-protein synthase I	EAAG1_07127	1516.86	1417.77	806.906	1231.88	662.464	1102.1	-0.32047	10.1334	0.401494	0.768383
3-oxoacyl-ACP reductase	EAAG1_07132	711.335	659.978	449.428	494.329	302.832	489.314	-0.50132	9.0171	0.144221	0.47624
PaaE-like NADH oxidoreductase	EAAG1_07137	163.046	139.665	115.799	175.928	115.915	172.172	0.147941	7.20253	0.545966	0.859549
COG0399 Predicted pyridoxal phosphate-dependent	EAAG1_07142	319.873	296.044	269.46	227.457	217.42	229.997	-0.391667	8.02418	0.115003	0.424752
cytidyltransferase-related domain protein	EAAG1_07147	157.586	119.843	128.092	106.518	51.8569	76.7201	-0.789697	6.74164	0.00342219	0.0413627
dtdp-4-dehydrorhamnose 3,5-epimerase	EAAG1_07152	167.293	122.045	111.128	204.961	63.743	134.708	0.00888259	7.06731	0.978284	1
dTDP-glucose 4,6-dehydratase	EAAG1_07157	568.916	397.101	392.635	833.302	295.574	600.73	0.347999	9.00794	0.368949	0.742733
glucose-1-phosphate thymidylyltransferase	EAAG1_07162	304.555	259.897	247.825	502.404	240.982	358.353	0.439227	8.3181	0.161391	0.508327
ABC transporter	EAAG1_07167	152.884	162.598	138.172	101.135	135.165	102.293	-0.420189	7.04844	0.0592116	0.294551
ABC transporter	EAAG1_07172	122.398	151.067	152.801	127.86	169.771	146.436	0.0598056	7.18362	0.792629	0.946737
hypothetical protein	EAAG1_07177	52.6297	43.7912	58.6371	25.1875	38.3931	39.2559	-0.588341	5.43698	0.0268828	0.182485
Cob(I)alamin adenosyltransferase PduO	EAAG1_07182	144.239	119.843	121.454	142.473	95.7197	89.914	-0.234107	6.89701	0.329327	0.702003
thiamine pyrophosphokinase	EAAG1_07187	87.0589	67.2415	67.488	59.9885	60.903	59.7798	-0.294739	6.07376	0.186355	0.54603
COG1166 Arginine decarboxylase (spermidine	EAAG1_07192	373.868	263.006	306.954	902.328	344.906	621.253	0.984999	8.87281	0.00879605	0.0816681
phosphatase	EAAG1_07197	103.591	106.757	110.021	107.095	110.446	106.366	0.0159366	6.75037	0.941326	0.992074
hypothetical protein	EAAG1_07202	104.198	125.025	163.127	129.014	181.026	138.455	0.193619	7.13412	0.429393	0.79058
hypothetical protein	EAAG1_07207	9.55525	9.84655	10.2031	17.4967	10.6238	15.3114	0.540101	3.62888	0.072849	0.333518
hypothetical protein	EAAG1_07212	21.3856	26.9484	43.0251	41.7228	41.759	43.3281	0.470371	5.19515	0.108075	0.409696
COG3877 Uncharacterized protein conserved in	EAAG1_07217	14.4087	16.3245	18.3164	13.6512	22.9307	19.3836	0.197245	4.15643	0.516793	0.845906
agmatinase	EAAG1_07222	363.706	269.096	330.433	363.008	278.534	349.72	0.0411399	8.34865	0.883701	0.975097
transport-associated protein	EAAG1_07227	677.361	647.67	450.657	676.986	389.821	467.65	-0.210855	9.10828	0.539876	0.854804
sh3 type 3 domain protein	EAAG1_07232	847.383	750.281	479.792	755.817	606.084	655.297	-0.0424855	9.41506	0.901631	0.980507
hypothetical protein	EAAG1_07237	241.46	288.918	311.748	401.654	390.663	392.396	0.49226	8.40115	0.0756154	0.340316
hypothetical protein	EAAG1_07242	147.575	118.418	115.799	110.94	80.2573	92.1944	-0.431385	6.79596	0.0588041	0.293702
pantothenate synthetase	EAAG1_07247	141.054	129.171	142.598	144.588	118.65	144.807	-0.0177611	7.0987	0.937242	0.990953
glycogen synthase	EAAG1_07252	624.579	538.451	422.138	1004.62	337.228	726.153	0.383364	9.25023	0.33464	0.70727
hypothetical protein	EAAG1_07257	691.618	505.542	436.889	796.771	447.989	535.737	0.123673	9.15298	0.723298	0.927271
glutamine--fructose-6-phosphate transaminase	EAAG1_07262	1589.05	1264.63	1040.59	3072.3	1083.63	2135.46	0.691952	10.7294	0.0889165	0.370338
fad dependent oxidoreductase	EAAG1_07267	145.149	133.576	138.541	180.35	122.332	177.71	0.201973	7.22712	0.386509	0.757817
COG1959 Predicted transcriptional regulator	EAAG1_07272	134.987	137.852	125.265	174.774	84.044	155.558	0.0557437	7.08322	0.83199	0.956942
phosphoadenosine phosphosulfate reductase	EAAG1_07277	40.496	70.0919	56.1785	39.6078	40.3916	66.9468	-0.184153	5.71637	0.525679	0.847921
sulfate adenylyltransferase subunit 2	EAAG1_07282	114.511	176.979	114.201	68.833	125.487	126.401	-0.337499	6.92386	0.222554	0.595084
sulfate adenylyltransferase, large subunit	EAAG1_07287	158.192	284.513	176.649	97.6736	207.954	159.956	-0.410442	7.50149	0.182117	0.539985
serine O-acetyltransferase	EAAG1_07292	94.1874	168.169	122.929	97.6736	140.003	145.133	-0.00876477	7.00385	0.973934	0.998569
cysteine synthase	EAAG1_07297	163.804	308.223	181.689	113.055	221.943	271.859	-0.106872	7.71726	0.75104	0.937728
siroheme synthase	EAAG1_07302	67.7967	169.723	85.6815	102.096	119.281	215.663	0.434856	6.98836	0.212509	0.579502
sulfite reductase subunit beta	EAAG1_07307	141.812	217.272	182.304	101.327	229.096	188.135	-0.0609914	7.46788	0.836485	0.958227
sulfite reductase subunit alpha	EAAG1_07312	202.177	305.373	302.774	193.232	366.89	269.905	0.0352153	8.09677	0.909027	0.982596
TonB-dependent receptor	EAAG1_07317	203.997	268.837	303.143	202.461	358.265	286.031	0.126419	8.08113	0.665075	0.912939
hypothetical protein	EAAG1_07322	186.706	237.483	245.489	196.309	308.407	270.068	0.210797	7.91333	0.428955	0.790565
hypothetical protein	EAAG1_07327	12.7403	19.434	27.1673	28.2638	26.1914	40.3961	0.67137	4.69728	0.0375593	0.224019
hypothetical protein	EAAG1_07332	173.966	211.183	218.813	194.386	280.638	240.911	0.245857	7.78334	0.327969	0.702003
hypothetical protein	EAAG1_07337	97.8275	97.2994	98.589	111.517	130.642	105.714	0.245168	6.74444	0.252055	0.627743
hypothetical protein	EAAG1_07342	17.1388	18.9157	25.4463	29.4175	28.9263	28.994	0.503087	4.64783	0.0603704	0.296701
hypothetical protein	EAAG1_07347	171.388	203.409	213.65	241.3	269.698	302.319	0.466798	7.86973	0.0558235	0.286181
mechanosensitive ion channel MscS	EAAG1_07352	234.938	274.537	314.452	293.598	362.999	344.833	0.281553	8.25041	0.299175	0.678605
hypothetical protein	EAAG1_07357	50.3546	60.7636	67.488	60.3731	70.4749	65.9695	0.140417	5.9743	0.538986	0.854496
hypothetical protein	EAAG1_07362	41.8611	52.3422	63.8001	56.7199	71.3164	77.0459	0.376108	5.9262	0.128023	0.452877
Threonine aldolase	EAAG1_07367	1083.99	802.234	594.361	835.802	342.803	451.362	-0.606071	9.42057	0.1271	0.451339
calcineurin-like phosphoesterase	EAAG1_07372	130.588	157.156	147.761	153.624	183.13	187.809	0.268668	7.32462	0.228232	0.599616
hypothetical protein	EAAG1_07377	171.539	227.637	248.071	183.811	290.104	209.311	0.0786851	7.79502	0.770191	0.941119
helix-turn-helix domain-containing protein	EAAG1_07382	319.418	403.19	426.195	263.027	525.932	326.427	-0.0421273	8.56127	0.899253	0.980084
COG1396 Predicted transcriptional regulators	EAAG1_07387	81.9021	90.951	84.5751	97.6736	107.08	99.0357	0.239353	6.55176	0.255693	0.628782
phosphonatase-like hydrolase	EAAG1_07392	95.2491	115.308	125.633	160.354	161.777	186.018	0.595307	7.13929	0.00716951	0.0691802
FAD dependent oxidoreductase	EAAG1_07397	69.6168	93.9309	101.171	67.4871	125.698	84.5387	0.0715297	6.50421	0.791918	0.946501
hypothetical protein	EAAG1_07402	129.223	165.318	173.822	124.592	220.26	145.459	0.0674184	7.32319	0.798011	0.949618
histidine kinase	EAAG1_07407	162.743	165.966	185.869	213.036	208.374	210.94	0.297112	7.58058	0.180756	0.538616
response regulator receiver protein	EAAG1_07412	69.1618	64.9095	74.0032	82.6765	68.6868	74.7654	0.11838	6.18224	0.582886	0.880179
alpha-dextrin endo-1, 6-alpha-glucosidase	EAAG1_07417	61.1232	81.1044	106.579	74.7934	111.392	74.6025	0.069221	6.41418	0.795548	0.948829
Leucyl aminopeptidase	EAAG1_07422	109.658	132.54	147.392	113.248	188.915	133.731	0.163446	7.10778	0.509241	0.842487
ATP-dependent carboxylate-amine ligase domain	EAAG1_07427	103.288	120.102	155.259	104.019	178.607	129.821	0.124697	7.04662	0.629291	0.898013
esterase	EAAG1_07432	43.5295	48.9736	58.883	62.8726	69.8438	69.553	0.417656	5.88802	0.0709752	0.328661
carboxylate-amine ligase	EAAG1_07437	92.519	123.082	144.933	129.783	175.03	141.386	0.307986	7.0744	0.199368	0.567029
COG2170 Uncharacterized conserved protein	EAAG1_07442	125.735	149.771	185.254	140.935	240.667	172.661	0.26748	7.40531	0.307831	0.688093
hypothetical protein	EAAG1_07447	80.9921	72.5535	88.14	112.479	82.9921	76.883	0.170573	6.42473	0.458825	0.808892
hypothetical protein	EAAG1_07452	151.367	136.038	162.635	169.583	152.415	149.857	0.0678838	7.26596	0.756378	0.937728
short chain dehydrogenase	EAAG1_07457	119.516	142.516	170.379	148.049	187.758	171.195	0.22987	7.29348	0.32201	0.699514
amidohydrolase 2	EAAG1_07462	55.9664	66.0755	82.6082	42.1073	91.1967	49.355	-0.159841	6.02119	0.586511	0.883557
hypothetical protein	EAAG1_07467	12.7403	17.7497	21.3896	10.1904	18.3024	8.14438	-0.488889	3.92002	0.161351	0.508327
5-oxopent-3-ene-1,2,5-tricarboxylate	EAAG1_07472	87.0589	101.834	112.357	102.48	125.382	124.609	0.226893	6.7715	0.304951	0.684561
3-oxoacyl-ACP reductase	EAAG1_07477	70.3751	79.4202	91.8279	82.4842	106.975	96.2666	0.242765	6.46266	0.278921	0.655259
altronate dehydratase	EAAG1_07482	155.614	194.21	235.901	167.468	285.897	200.026	0.158473	7.69261	0.561328	0.864962
L-fucose transporter	EAAG1_07487	104.046	125.803	161.037	118.439	185.549	149.042	0.213726	7.13946	0.394622	0.762931
COG1556 Uncharacterized conserved protein; overlaps	EAAG1_07492	44.2878	49.8805	59.2517	49.9904	77.838	53.4271	0.243398	5.81034	0.342479	0.715006
COG1139 Uncharacterized conserved protein containing	EAAG1_07497	138.02	165.318	181.689	116.132	231.2	150.671	0.0395917	7.35941	0.886843	0.975501
hypothetical protein	EAAG1_07502	31.0925	37.3132	43.5168	37.6851	52.6984	43.6539	0.262102	5.36846	0.314568	0.693479
AraC family transcriptional regulator	EAAG1_07507	189.285	179.052	168.044	203.807	168.298	150.508	-0.0378957	7.46561	0.870145	0.968404
hypothetical protein	EAAG1_07522	105.714	100.02	96.3763	134.59	108.763	119.722	0.264233	6.79568	0.215598	0.583475
5,10-methylenetetrahydrofolate reductase	EAAG1_07527	165.169	155.472	139.524	165.93	169.666	163.702	0.118053	7.32354	0.587224	0.883917
methionine synthase	EAAG1_07532	465.78	463.565	459.262	459.335	539.291	443.543	0.0547291	8.88293	0.857265	0.964191
fatty acid desaturase	EAAG1_07537	170.023	156.379	150.711	316.863	169.771	196.768	0.517372	7.59679	0.0517343	0.273548
methionine synthase	EAAG1_07542	113.146	120.879	127.109	141.511	177.134	135.197	0.330524	7.08883	0.128929	0.455202
hypothetical protein	EAAG1_07547	16.8354	22.2843	26.5526	26.1488	30.7145	29.8084	0.399379	4.68266	0.144836	0.47624
potential frameshift: common BLAST hit:	EAAG1_07552	165.018	175.683	187.958	191.31	255.603	211.754	0.317795	7.63076	0.175259	0.528212
COG1765 Predicted redox protein, regulator of	EAAG1_07567	221.287	187.732	185.5	188.426	152.1	143.83	-0.29608	7.49246	0.200063	0.568479
COG1028 Dehydrogenases with different specificities	EAAG1_07572	164.411	176.072	172.346	122.477	194.279	121.351	-0.225408	7.31144	0.35604	0.725062
hypothetical protein	EAAG1_07577	709.818	699.234	645.992	661.412	641.112	589.165	-0.119485	9.36209	0.704334	0.919207
hypothetical protein	EAAG1_07582	211.125	216.494	221.764	319.17	240.982	276.095	0.364322	7.95319	0.141735	0.47408
DNA mismatch repair protein MutS	EAAG1_07587	190.65	194.469	192.507	209.768	220.786	210.125	0.149593	7.66766	0.505647	0.840133
hypothetical protein	EAAG1_07592	178.213	171.149	160.914	189.387	187.547	173.638	0.109788	7.46823	0.616728	0.892909
ATPase	EAAG1_07597	220.226	194.469	205.168	215.343	214.16	164.028	-0.0623995	7.66188	0.791663	0.946501
hypothetical protein	EAAG1_07602	105.108	108.571	114.447	130.937	123.594	139.106	0.262021	6.91349	0.208358	0.574425
hypothetical protein	EAAG1_07607	74.1669	71.3875	82.8541	65.9489	86.2529	65.6437	-0.066013	6.22294	0.76747	0.94077
hypothetical protein	EAAG1_07612	97.5242	86.0277	84.4522	169.198	81.9403	143.015	0.554461	6.78798	0.0368349	0.22077
hypothetical protein	EAAG1_07617	197.172	214.033	203.079	195.347	207.954	238.63	0.0635164	7.71182	0.785456	0.94544
RDD domain-containing protein	EAAG1_07622	72.9535	78.6428	77.4452	51.9132	80.9936	67.1097	-0.192129	6.16685	0.406113	0.771217
hypothetical protein	EAAG1_07627	125.887	113.106	115.799	135.359	52.3829	136.989	-0.130043	6.82574	0.677966	0.915869
hypothetical protein	EAAG1_07632	182.763	172.315	177.141	88.8292	175.03	87.3078	-0.5971	7.20569	0.0311554	0.200068
COG2885 Outer membrane protein and related	EAAG1_07637	45235.4	39085.5	23337.7	69222.7	28883.5	50346.8	0.46354	15.3815	0.256015	0.628782
ssra-binding protein	EAAG1_07642	591.819	704.805	157.103	457.028	171.98	563.754	-0.285631	8.78546	0.577273	0.876732
peptidase M48 Ste24p	EAAG1_07657	210.822	218.049	207.75	244.569	230.569	259.317	0.206056	7.83775	0.380598	0.753355
exonuclease recj	EAAG1_07662	460.927	418.349	395.339	593.733	360.053	590.142	0.2763	8.87636	0.396947	0.762931
Nicotinate-nucleotide adenylyltransferase	EAAG1_07667	86.9072	98.2063	106.088	124.207	117.809	137.477	0.381155	6.80782	0.0751439	0.339123
hypothetical protein	EAAG1_07672	42.3161	39.9044	39.706	29.6097	46.2821	35.0208	-0.130783	5.29049	0.611529	0.88954
TonB-dependent receptor	EAAG1_07677	172.146	219.863	233.073	186.695	298.519	243.68	0.222226	7.82017	0.400611	0.767401
hypothetical protein	EAAG1_07682	54.2981	60.5044	68.2256	56.3354	83.4129	68.7386	0.190169	6.03511	0.425641	0.786967
putative twin-arginine translocation pathway	EAAG1_07687	143.632	161.691	210.946	163.43	229.307	177.873	0.144963	7.50363	0.559572	0.864962
spermidine synthase	EAAG1_07692	163.956	176.331	202.956	159.777	220.576	173.312	0.0282139	7.51683	0.907392	0.982596
hypothetical protein	EAAG1_07697	27.3007	17.7497	20.775	25.572	17.5661	22.3156	-0.012112	4.46617	0.974151	0.998569
hypothetical protein	EAAG1_07702	171.539	169.982	189.925	169.198	184.707	183.9	0.0173291	7.47976	0.938628	0.991626
adenosylmethionine decarboxylase	EAAG1_07707	75.3803	59.2088	52.9824	142.857	35.9738	100.013	0.56962	6.28184	0.126312	0.44984
hypothetical protein	EAAG1_07712	272.552	228.932	210.7	273.794	177.66	201.981	-0.124861	7.8318	0.632103	0.898866
O-acetylhomoserine sulfhydrylase	EAAG1_07717	187.616	233.855	269.091	168.622	295.048	191.23	-0.0756232	7.81129	0.785659	0.94544
amidinotransferase	EAAG1_07722	193.38	139.018	179.722	141.896	90.5656	111.252	-0.576917	7.15882	0.0180957	0.137244
citrate synthase i	EAAG1_07727	4740.92	3244.31	2158.63	3274.57	2425.07	2482.24	-0.310105	11.5767	0.410649	0.77306
enolase	EAAG1_07732	949.306	740.564	537.814	1024.04	526.879	626.792	-0.0328692	9.52045	0.929978	0.98941
beta-galactosidase	EAAG1_07737	243.735	297.988	292.448	259.374	351.323	294.012	0.117426	8.18056	0.660917	0.912411
50S ribosomal protein l17p	EAAG1_07742	1328.03	750.67	1101.69	3065.38	726.102	1812.61	0.817193	10.5158	0.0791971	0.35002
DNA-directed RNA polymerase alpha subunit	EAAG1_07747	3000.04	1619.5	2002.27	3880.6	1665.42	2408.78	0.26456	11.2465	0.508903	0.842306
30S ribosomal protein S4	EAAG1_07752	2120.35	1085.84	1392.91	1962.13	813.933	861.187	-0.338596	10.423	0.421103	0.784328
SSU ribosomal protein S11p (S14e)	EAAG1_07757	583.022	295.396	415.869	997.694	193.122	428.069	0.322557	8.92356	0.508026	0.841333
30S ribosomal protein s13p	EAAG1_07762	523.87	300.061	408.247	571.814	174.82	297.433	-0.239489	8.56805	0.554075	0.862466
50S ribosomal protein l36p	EAAG1_07767	11.6786	7.90315	8.72795	0.192271	4.83858	0.651551	-2.21099	2.59883	0.00024621	0.00495917
bacterial translation initiation factor 1	EAAG1_07772	42.0127	26.0415	25.2004	40.7614	18.5128	28.0167	-0.100375	4.91973	0.769871	0.941119
Preprotein translocase secY subunit	EAAG1_07777	2739.17	1476.2	2001.77	3162.66	1535.62	2190.19	0.147886	11.093	0.702064	0.917662
50S ribosomal protein l15p	EAAG1_07782	1829.3	842.657	1316.57	1489.72	914.386	848.645	-0.294247	10.2373	0.449871	0.803014
50S ribosomal protein l30p	EAAG1_07787	419.976	191.489	253.234	658.336	227.203	385.555	0.555505	8.47593	0.167312	0.516942
30S ribosomal protein S5	EAAG1_07792	1099.91	550.37	666.275	637.378	654.26	333.92	-0.510918	9.36042	0.185781	0.54603
50S ribosomal protein L18p (L5e)	EAAG1_07797	817.504	438.69	523.186	445.876	404.442	258.177	-0.682672	8.91167	0.0556331	0.286181
50S ribosomal protein l6p	EAAG1_07802	989.347	525.754	669.225	1004.81	451.986	563.428	-0.112839	9.45312	0.773043	0.942161
SSU ribosomal protein S8p (S15Ae)	EAAG1_07807	785.199	407.336	578.626	1351.28	374.779	734.46	0.474087	9.4622	0.283751	0.659901
30S ribosomal protein s14p	EAAG1_07812	778.525	320.401	484.34	423.957	321.345	234.884	-0.691788	8.73977	0.0676392	0.318821
50S ribosomal protein L5	EAAG1_07817	1864.64	946.305	1285.47	3067.3	936.16	1694.19	0.475937	10.6728	0.280199	0.65698
50S ribosomal protein L24p (L26e)	EAAG1_07822	926.859	538.192	695.778	2129.79	552.545	1694.68	1.01826	10.0897	0.0255065	0.175479
50S ribosomal protein L14	EAAG1_07827	596.672	346.184	431.603	419.727	331.548	266.973	-0.43281	8.6404	0.193102	0.555206
30S ribosomal protein s17p	EAAG1_07832	425.588	193.821	353.052	214.574	159.042	136.826	-0.930145	7.95088	0.00336217	0.0413098
50S ribosomal protein l29p	EAAG1_07837	102.681	47.0302	74.8637	42.6842	36.9205	21.9898	-1.14366	5.77241	0.000401304	0.00770033
50S ribosomal protein L16p (L10e)	EAAG1_07842	627.916	323.64	496.879	694.098	240.351	457.226	-0.057996	8.88722	0.885962	0.975501
30S ribosomal protein S3	EAAG1_07847	1688.55	848.358	1308.58	1117.48	682.976	460.972	-0.766004	9.99162	0.0592106	0.294551
30S ribosomal protein S19	EAAG1_07862	359.611	236.447	291.219	270.91	157.569	146.436	-0.626746	7.93041	0.0361889	0.218037
50S ribosomal protein L2	EAAG1_07867	1768.63	862.221	1304.77	2272.45	736.411	905.33	-0.00797645	10.3536	0.986059	1
50S ribosomal protein l23p	EAAG1_07872	217.041	103.259	148.375	135.166	67.7401	71.5077	-0.773846	6.95508	0.0153487	0.12193
50S ribosomal protein L4p (L1e)	EAAG1_07877	636.258	292.157	462.09	442.992	227.834	217.781	-0.646321	8.57014	0.0885303	0.370338
50S ribosomal protein L3p (L3e)	EAAG1_07882	1245.52	645.726	904.511	272.832	392.661	132.591	-1.80813	9.22722	1.9375e-05	0.000536963
nematoblast specific protein	EAAG1_07887	128.465	156.638	170.871	122.669	211.846	143.015	0.0680241	7.28485	0.792255	0.946597
hypothetical protein	EAAG1_07892	590.15	485.849	459.14	1205.35	464.924	943.934	0.767816	9.4339	0.0447387	0.247799
hypothetical protein	EAAG1_07897	38.3727	47.1598	57.6537	40.1846	57.4318	40.559	-0.0487328	5.56178	0.852863	0.962833
ankyrin	EAAG1_07902	2516.37	1695.68	1312.27	223.419	182.709	220.061	-3.14122	10.002	4.75417e-16	7.61908e-14
hypothetical protein	EAAG1_07907	652.335	496.603	413.779	55.5663	43.1265	52.4498	-3.37139	8.1599	2.22593e-28	1.17211e-25
COG3182 Uncharacterized iron-regulated membrane	EAAG1_07912	912.45	637.823	575.062	205.153	233.619	206.379	-1.71964	8.85201	1.70509e-07	7.30809e-06
ApbE family lipoprotein	EAAG1_07917	304.403	246.552	254.832	123.246	152.836	116.139	-1.03746	7.6439	1.50965e-05	0.000428043
beta-galactosidase	EAAG1_07922	359.914	425.863	462.827	342.435	580.103	435.724	0.121714	8.76429	0.707406	0.919898
hypothetical protein	EAAG1_07927	90.3957	91.8579	95.7616	104.788	107.185	90.5655	0.122184	6.60049	0.56636	0.869472
hypothetical protein	EAAG1_07932	634.893	566.824	509.295	850.991	572.32	692.761	0.306415	9.31752	0.348905	0.720642
hypothetical protein	EAAG1_07937	45.8045	53.2491	50.155	29.802	65.0052	35.3466	-0.190762	5.5529	0.518099	0.845906
hypothetical protein	EAAG1_07942	41.8611	47.8076	52.7365	27.8793	58.5889	32.2518	-0.25608	5.45637	0.390248	0.759103
hypothetical protein	EAAG1_07947	361.583	469.136	470.572	490.868	603.35	589.653	0.371856	8.95948	0.235153	0.609089
hypothetical protein	EAAG1_07952	69.9201	83.8252	92.1967	62.6803	110.972	83.2356	0.0654139	6.39503	0.798947	0.949618
hypothetical protein	EAAG1_07957	75.3803	99.3724	99.6954	120.554	125.908	146.11	0.515695	6.8	0.0208104	0.152499
SSU ribosomal protein S10p (S20e)	EAAG1_07962	991.016	498.676	843.907	621.42	515.098	389.627	-0.612669	9.32995	0.091723	0.37524
elongation factor G	EAAG1_07967	7815.13	4363.7	5677.35	11579.5	3949.02	6818.8	0.323661	12.7101	0.44408	0.80117
30S ribosomal protein S7	EAAG1_07972	1080.35	545.965	759.701	1078.26	366.785	672.889	-0.17214	9.5523	0.681546	0.915869
30S ribosomal protein S12	EAAG1_07977	957.951	530.936	676.478	466.449	304.725	321.377	-0.987085	9.08548	0.00496395	0.054193
sulfatase	EAAG1_07982	100.861	119.454	134.238	91.9055	169.245	96.2666	0.0137631	6.89523	0.96332	0.997791
COG0783 DNA-binding ferritin-like protein (oxidative	EAAG1_07987	501.726	213.126	256.184	2308.79	173.663	952.893	1.82276	9.52009	0.00503053	0.0543263
nicotinate phosphoribosyltransferase	EAAG1_07992	365.981	318.458	279.295	680.255	262.756	549.583	0.630765	8.6777	0.086024	0.364465
hypothetical protein	EAAG1_07997	64.6117	70.2214	75.1096	136.897	75.8395	128.518	0.698018	6.524	0.0057095	0.0592824
tryptophan-rich sensory protein	EAAG1_08002	26.239	29.151	35.2806	32.8783	34.396	28.1796	0.0739975	4.96875	0.777528	0.944276
hypothetical protein	EAAG1_08007	230.388	211.701	253.479	331.283	243.612	238.468	0.2252	7.97567	0.383363	0.75476
hypothetical protein	EAAG1_08012	25.0256	24.6164	22.3731	35.5701	26.9277	26.5507	0.302927	4.75876	0.244607	0.618821
COG0566 rRNA methylases	EAAG1_08017	121.185	96.9107	126.002	139.012	123.804	132.428	0.199423	6.94806	0.361059	0.732642
hypothetical protein	EAAG1_08022	1263.11	1370.1	793.137	1863.11	516.466	871.286	-0.0759959	10.1202	0.865462	0.967764
hypothetical protein	EAAG1_08027	178.516	129.171	144.687	235.147	103.503	208.008	0.271884	7.38074	0.35479	0.724347
hypothetical protein	EAAG1_08032	150.912	129.042	128.584	216.113	129.485	194.162	0.40066	7.30588	0.103533	0.404031
5-formyltetrahydrofolate cyclo-ligase	EAAG1_08037	87.0589	74.8856	75.6013	139.204	86.6737	132.591	0.591862	6.63676	0.0138861	0.113642
Rhodanese domain protein	EAAG1_08042	397.984	363.156	420.294	637.57	463.031	494.527	0.432939	8.85478	0.163383	0.51199
protease do	EAAG1_08047	1555.23	1132.09	757.857	5711.02	1426.22	3824.44	1.66979	11.2295	0.000490708	0.00904374
TonB-dependent receptor	EAAG1_08052	252.835	262.877	285.81	418.382	375.726	492.409	0.682443	8.44389	0.0158035	0.124204
COG1629 Outer membrane receptor proteins, mostly Fe	EAAG1_08057	423.009	414.721	440.454	349.741	458.508	380.994	-0.103822	8.68494	0.730258	0.930153
hypothetical protein	EAAG1_08062	37.6143	41.3296	55.9327	33.2629	53.2244	35.3466	-0.142764	5.431	0.608297	0.88931
endoribonuclease L-PSP	EAAG1_08067	55.5114	49.3623	44.0086	38.0696	42.6005	32.7404	-0.389577	5.46003	0.112245	0.418761
hypothetical protein	EAAG1_08072	594.7	520.96	567.686	673.717	485.225	609.526	0.0710174	9.16875	0.822585	0.955577
N-acetylmuramoyl-L-alanine amidase	EAAG1_08077	527.814	416.405	377.269	837.917	332.915	613.109	0.432641	9.01596	0.24342	0.618364
30S ribosomal protein s20p	EAAG1_08082	85.0872	52.8604	78.1828	47.4909	23.2462	40.0704	-0.969296	5.77475	0.00120709	0.0187736
hypothetical protein	EAAG1_08087	212.945	237.872	239.097	236.878	298.309	246.775	0.181043	7.94027	0.464107	0.812963
GntR family transcriptional regulator	EAAG1_08092	68.5551	75.0151	91.0903	64.0262	100.138	76.3943	0.038164	6.31367	0.880285	0.974035
glycoside hydrolase family protein	EAAG1_08097	380.39	468.229	501.919	325.322	646.897	402.007	0.0254342	8.82815	0.94159	0.992074
sugar kinase	EAAG1_08102	118	145.496	163.987	115.747	207.954	145.947	0.137056	7.22766	0.599955	0.885637
hypothetical protein	EAAG1_08107	162.439	211.312	240.941	153.624	300.623	203.284	0.0980935	7.73071	0.732758	0.930276
sugar transporter	EAAG1_08112	150.912	174.128	180.46	125.937	237.932	142.852	0.00505264	7.4015	0.988406	1
DNA mismatch repair protein MutS	EAAG1_08117	228.871	269.484	308.552	211.883	399.183	279.678	0.143209	8.14621	0.629142	0.898013
TonB-dependent receptor plug	EAAG1_08122	215.221	275.574	238.728	158.047	268.226	236.513	-0.137612	7.86044	0.60528	0.887617
COG1629 Outer membrane receptor proteins, mostly Fe	EAAG1_08127	470.785	567.861	515.687	299.174	621.757	411.454	-0.221879	8.91138	0.518067	0.845906
3-dehydroquinate dehydratase II	EAAG1_08132	135.29	116.345	115.307	202.269	98.8753	130.962	0.234016	7.05902	0.375942	0.749802
phosphoenolpyruvate carboxykinase	EAAG1_08137	1297.09	1145.05	1044.53	1467.6	1189.55	1237.95	0.159789	10.2651	0.630196	0.898178
hypothetical protein	EAAG1_08142	102.378	109.737	119.979	184.58	152.31	210.451	0.719776	7.19754	0.00145233	0.0212432
malonyl CoA-acyl carrier protein transacylase	EAAG1_08147	521.747	421.847	400.011	571.429	415.697	434.096	0.0808987	8.84871	0.797536	0.949618
LysM-repeat protein	EAAG1_08152	913.664	750.151	656.932	1535.48	614.605	1017.72	0.44875	9.83744	0.240754	0.615029
hypothetical protein	EAAG1_08157	322.3	285.55	303.143	429.533	253.079	331.151	0.153705	8.3264	0.595672	0.885054
hypothetical protein	EAAG1_08162	356.881	295.267	375.425	452.029	310.826	354.769	0.120868	8.48284	0.682057	0.915869
COG0457 FOG: TPR repeat	EAAG1_08167	123.612	150.937	173.084	112.286	224.258	140.572	0.0935348	7.27147	0.736028	0.931039
tonb-dependent receptor plug	EAAG1_08172	177.455	218.827	244.383	225.149	321.45	261.272	0.334904	7.91732	0.19916	0.567029
TonB dependent receptor	EAAG1_08181	327.305	246.293	271.673	259.566	346.695	264.041	0.0426738	8.16105	0.876276	0.971306
thioredoxin C-2	EAAG1_08186	147.424	93.8013	66.6275	74.2166	39.8657	54.8931	-0.867685	6.31652	0.00505823	0.0543575
rhodanese domain-containing protein	EAAG1_08191	121.943	70.7397	61.3415	50.9518	47.5443	37.7899	-0.897026	6.02971	0.00140824	0.0208465
rhodanese domain protein	EAAG1_08196	421.038	305.502	218.813	307.441	204.377	236.35	-0.337752	8.14199	0.268256	0.643251
hypothetical protein	EAAG1_08201	69.0101	85.8982	88.14	111.517	112.234	145.459	0.602227	6.67652	0.00824194	0.0776976
COG0664 cAMP-binding proteins - catabolite gene	EAAG1_08206	66.1284	83.8252	85.9273	70.948	92.9848	74.7654	0.0185467	6.31141	0.940351	0.992074
chloride channel protein	EAAG1_08211	328.215	337.762	322.074	655.836	372.36	631.515	0.747968	8.7861	0.0227628	0.161976
hypothetical protein	EAAG1_08216	15.3187	17.361	18.1935	7.49857	16.6195	10.5877	-0.533352	3.87159	0.09777	0.391292
hypothetical protein	EAAG1_08221	48.5346	64.5208	58.76	32.3015	58.9044	32.5775	-0.467122	5.63361	0.097146	0.390065
hypothetical protein	EAAG1_08226	35.6426	44.0503	32.822	6.53721	29.347	10.5877	-1.25916	4.75128	0.00356923	0.0423871
COG3324 Predicted enzyme related to	EAAG1_08231	41.5577	54.6742	49.2945	35.7624	53.9607	41.6992	-0.143318	5.5391	0.572225	0.873023
fatty acid hydroxylase	EAAG1_08236	99.0409	110.774	112.357	66.9103	110.761	78.349	-0.328525	6.59577	0.168714	0.519533
hypothetical protein	EAAG1_08241	847.687	597.141	655.826	90.3673	81.6247	80.9552	-3.05395	8.61705	8.63199e-21	1.98859e-18
cytochrome-c peroxidase	EAAG1_08246	780.648	571.748	551.705	79.9847	173.032	98.547	-2.43528	8.55586	2.45488e-11	1.88514e-09
hypothetical protein	EAAG1_08251	927.011	645.467	552.566	114.401	136.111	151.323	-2.40235	8.71937	2.14214e-12	2.07787e-10
hypothetical protein	EAAG1_08256	2064.69	1422.7	1110.54	142.088	238.878	199.863	-2.98411	9.75404	4.21601e-14	5.55008e-12
TonB-dependent receptor	EAAG1_08261	3390.75	2485.61	2180.64	178.043	326.078	245.635	-3.42512	10.5198	1.35178e-17	2.55435e-15
hypothetical protein	EAAG1_08266	76.897	105.462	86.419	150.356	104.345	120.211	0.47814	6.74808	0.0411426	0.235868
hypothetical protein	EAAG1_08271	57.6348	62.5774	65.8899	97.8659	81.3091	106.854	0.618129	6.3021	0.00515299	0.0548958
Phytanoyl-CoA dioxygenase	EAAG1_08276	189.133	155.342	159.07	280.523	207.323	240.259	0.531569	7.68282	0.0267333	0.182142
Type III effector HopPmaJ	EAAG1_08281	65.825	51.6944	53.3512	192.079	66.2675	126.238	1.16835	6.53341	0.000264205	0.00526411
hypothetical protein	EAAG1_08286	739.242	387.384	251.881	257.643	288.211	232.441	-0.824376	8.49082	0.0270856	0.183134
putative nucleotidyltransferase	EAAG1_08291	321.087	150.419	113.586	163.815	117.598	145.947	-0.453245	7.4005	0.176281	0.529739
hypothetical protein	EAAG1_08296	440.451	236.706	195.826	259.566	229.201	239.934	-0.260441	8.06169	0.40797	0.771728
hypothetical protein	EAAG1_08301	126.038	97.1699	67.7338	79.9847	69.8438	62.0602	-0.457051	6.3935	0.0724258	0.332042
hypothetical protein	EAAG1_08306	268.76	225.564	166.446	293.982	200.38	260.946	0.192568	7.88395	0.478476	0.82181
acyl-CoA dehydrogenase	EAAG1_08311	457.135	458.512	381.08	428.764	388.033	426.44	-0.0608198	8.72652	0.839957	0.958739
hypothetical protein	EAAG1_08316	37.0076	44.1799	39.5831	19.0348	34.9219	29.9713	-0.518136	5.10741	0.0646376	0.307822
XRE family transcriptional regulator	EAAG1_08321	11.3753	12.8264	9.83431	3.65315	7.04749	4.39797	-1.13629	3.09488	0.00061401	0.0110943
ABC transporter ATP-binding protein	EAAG1_08326	42.9228	54.8038	73.7574	34.4165	77.1017	46.5859	-0.113244	5.78994	0.714032	0.922119
hypothetical protein	EAAG1_08331	266.334	329.989	394.971	298.789	432.632	361.122	0.140505	8.44144	0.638631	0.902314
hypothetical protein	EAAG1_08336	258.143	290.344	155.136	213.421	192.491	293.035	-0.0097273	7.8704	0.974186	0.998569
Phytanoyl-CoA dioxygenase	EAAG1_08341	256.172	246.034	190.663	227.457	165.984	193.022	-0.241106	7.73787	0.332646	0.704922
hydrolase 3 haloacid dehalogenase-like hydrolase	EAAG1_08346	209.76	174.388	155.382	206.114	159.673	196.768	0.0598581	7.52286	0.800795	0.950332
nucleoside diphosphate pyrophosphatase	EAAG1_08351	26.8457	38.0906	40.5665	27.8793	53.1192	30.2971	0.081913	5.19012	0.803252	0.951716
hypothetical protein	EAAG1_08356	11.2236	14.122	17.2101	11.1517	21.984	12.8681	0.122853	3.91897	0.727959	0.929617
acetyl-CoA acetyltransferase	EAAG1_08361	207.334	229.839	215.617	271.487	250.87	271.859	0.282673	7.91541	0.23924	0.614149
hypothetical protein	EAAG1_08366	70.3751	83.4365	82.4853	52.1054	97.7182	70.0417	-0.100429	6.25528	0.690923	0.916685
dihydrolipoamide dehydrogenase	EAAG1_08371	211.125	243.572	248.808	187.464	301.885	229.509	0.0319086	7.89119	0.90476	0.981609
acetyl-CoA acetyltransferase	EAAG1_08376	101.923	129.43	131.165	96.9046	161.987	120.537	0.0674356	6.95427	0.786798	0.94544
TetR family transcriptional regulator	EAAG1_08381	128.313	114.92	104.49	51.7209	84.6751	51.4725	-0.883382	6.48582	0.000389751	0.00756118
bifunctional deaminase-reductase	EAAG1_08386	62.3366	81.7522	85.4356	51.1441	101.926	57.8251	-0.118463	6.2053	0.666982	0.912939
type 12 methyltransferase	EAAG1_08391	125.583	120.879	134.73	91.521	116.967	92.1944	-0.34058	6.83253	0.11681	0.428419
AraC family transcriptional regulator	EAAG1_08396	113.601	115.308	134.115	103.634	133.271	117.442	-0.0338212	6.9054	0.876217	0.971306
RND family efflux transporter MFP subunit	EAAG1_08401	614.266	464.731	494.174	128.437	143.58	111.904	-2.03412	8.35112	2.20141e-12	2.08062e-10
RND efflux system outer membrane lipoprotein	EAAG1_08406	1695.83	1424.9	1323.7	365.315	496.375	362.425	-1.85997	9.88436	7.28426e-08	3.48699e-06
COG1538 Outer membrane protein	EAAG1_08411	635.196	564.622	609.113	231.494	191.965	202.958	-1.53013	8.66614	4.78861e-07	1.8642e-05
hypothetical protein	EAAG1_08416	57.4831	67.5007	74.9866	57.1045	86.4633	64.6664	0.0609792	6.09531	0.806314	0.952958
hypothetical protein	EAAG1_08421	21.9922	23.839	35.8952	19.8039	30.2937	25.0847	-0.116589	4.72763	0.691471	0.916685
hypothetical protein	EAAG1_08426	153.187	146.921	74.0032	367.43	109.078	200.678	0.85529	7.45339	0.026111	0.178562
Cl-channel voltage-gated family protein	EAAG1_08431	293.483	236.188	226.927	238.224	205.534	193.673	-0.247331	7.86172	0.31426	0.693243
COG1028 Dehydrogenases with different specificities	EAAG1_08436	59.7582	74.756	82.977	58.2581	100.558	75.0912	0.107492	6.24001	0.676984	0.915869
hypothetical protein	EAAG1_08441	58.9999	69.4441	58.2683	42.2996	66.4779	45.6085	-0.269709	5.83783	0.276222	0.651236
Ribonuclease BN	EAAG1_08446	201.57	226.211	198.407	149.395	235.618	160.607	-0.197396	7.61211	0.429247	0.79058
surface antigen (D15)	EAAG1_08451	634.741	678.893	564.367	528.361	603.56	601.218	-0.115737	9.23398	0.711779	0.921137
hypothetical protein	EAAG1_08456	1053.66	1237.3	1037.03	975.198	995.695	954.685	-0.185918	10.0259	0.567646	0.869997
overlaps another CDS with the same product name	EAAG1_08461	204.149	150.16	145.302	146.895	132.64	141.712	-0.246073	7.26433	0.285924	0.664094
succinate dehydrogenase flavoprotein subunit	EAAG1_08466	45.3495	28.8918	31.101	15.7662	21.458	20.1981	-0.867976	4.77835	0.00228285	0.0305985
succinate dehydrogenase (or fumarate reductase)	EAAG1_08471	915.18	660.885	546.296	355.124	550.651	441.263	-0.655548	9.17632	0.0562331	0.287483
anion transporter	EAAG1_08476	301.824	178.404	123.544	119.208	122.858	124.12	-0.720745	7.33923	0.0141833	0.115153
COG0471 Di- and tricarboxylate transporters	EAAG1_08481	1613.62	1041.79	580.225	1226.3	626.28	1132.39	-0.116386	10.0181	0.78138	0.945325
hypothetical protein	EAAG1_08486	1802.45	1261.26	863.576	2691.79	998.114	1895.2	0.507992	10.6307	0.22696	0.598678
nematoblast specific protein	EAAG1_08491	432.413	370.541	306.462	572.583	392.661	616.041	0.511152	8.80939	0.116035	0.426425
AraC family transcriptional regulator	EAAG1_08496	74.9253	89.785	96.9909	162.853	101.61	143.667	0.638725	6.80508	0.00776243	0.0737431
myosin-cross-reactive antigen	EAAG1_08501	460.472	393.862	287.531	274.755	312.825	333.594	-0.309599	8.42679	0.294697	0.674692
3-hydroxybutyryl-CoA dehydrogenase	EAAG1_08506	158.041	140.961	97.9744	119.785	103.503	143.178	-0.115606	6.99418	0.637629	0.902314
COG2267 Lysophospholipase	EAAG1_08511	169.416	159.747	155.505	184.965	168.824	192.37	0.172062	7.42673	0.433521	0.792612
LytTR family two component transcriptional	EAAG1_08516	78.5654	84.2139	86.0503	84.7915	102.452	92.6831	0.170929	6.46633	0.424556	0.786389
signal transduction histidine kinase LytS	EAAG1_08521	92.519	102.741	132.886	108.056	143.159	120.211	0.179449	6.86928	0.440201	0.798942
acyltransferase	EAAG1_08526	85.2389	110.515	136.697	70.3712	152.1	84.2129	-0.114026	6.7404	0.697548	0.917335
putative RNA polymerase sigma factor	EAAG1_08531	47.0179	58.1724	68.2256	46.145	63.6378	46.0972	-0.151398	5.7872	0.544953	0.859151
hypothetical protein	EAAG1_08536	5.91515	7.38491	9.46553	11.344	8.20455	9.93615	0.356863	3.16196	0.253073	0.627743
inner membrane protein ykgB	EAAG1_08541	20.7789	25.3937	34.9118	23.4571	40.602	33.5549	0.270708	4.91293	0.374133	0.749448
methionine-R-sulfoxide reductase	EAAG1_08546	68.1001	82.1409	95.2699	49.7982	107.501	58.6396	-0.181421	6.27244	0.527021	0.848297
hypothetical protein	EAAG1_08551	111.781	133.058	149.482	74.6011	170.402	95.1264	-0.210747	6.94025	0.463494	0.812383
TonB-dependent siderophore receptor	EAAG1_08556	1621.06	1140.52	1141.03	169.198	298.204	217.781	-2.50916	9.57933	1.67625e-11	1.34319e-09
hypothetical protein	EAAG1_08561	5.46014	3.62768	5.65473	0.384542	2.3141	0.814438	-1.91216	1.76579	1.53343e-05	0.000431469
PepSY-associated TM helix domain-containing	EAAG1_08566	491.413	357.585	382.555	69.7944	134.744	88.6109	-2.06811	7.99152	1.21249e-11	1.06411e-09
hypothetical protein	EAAG1_08571	61.1232	74.756	105.842	68.6407	114.127	78.0232	0.111277	6.39421	0.681893	0.915869
peptidase m15b and m15c dd-carboxypeptidase	EAAG1_08576	64.915	82.5296	103.629	76.1393	118.124	94.8006	0.204534	6.49763	0.4175	0.779364
patatin	EAAG1_08581	69.7685	88.6189	118.503	74.6011	134.428	95.2893	0.137897	6.60336	0.615698	0.892575
hypothetical protein	EAAG1_08586	62.0333	71.3875	85.3127	44.2223	109.184	62.2231	-0.0168262	6.18573	0.952791	0.995743
hypothetical protein	EAAG1_08591	45.6528	63.3548	80.6414	85.9451	89.5137	96.4295	0.518259	6.27041	0.0342877	0.211989
hypothetical protein	EAAG1_08596	87.0589	108.053	125.879	64.7953	165.248	76.7201	-0.0627489	6.71484	0.842512	0.958739
COG0210 Superfamily I DNA and RNA helicases	EAAG1_08611	483.071	568.379	557.36	374.736	678.242	510.164	-0.0412727	9.04716	0.901419	0.980507
hypothetical protein	EAAG1_08616	7.88687	7.38491	8.60503	9.22901	8.41492	13.3568	0.369698	3.23123	0.241504	0.615619
hypothetical protein	EAAG1_08621	8.79689	9.19875	9.83431	6.53721	7.46824	7.49283	-0.368084	3.09165	0.234722	0.608855
hypothetical protein	EAAG1_08626	33.3675	43.1434	43.3939	39.8001	40.076	40.3961	0.00328096	5.33335	0.994453	1
hypothetical protein	EAAG1_08631	11.2236	12.4377	11.0636	8.26765	11.0446	10.5877	-0.207291	3.46989	0.476913	0.821686
hypothetical protein	EAAG1_08636	2.73007	3.75723	4.30251	2.88406	3.15559	4.07219	-0.102828	1.91598	0.833662	0.957147
hypothetical protein	EAAG1_08641	13.9537	14.122	11.9241	4.80677	12.3068	5.70107	-0.778282	3.43916	0.0290459	0.190294
hypothetical protein	EAAG1_08646	106.018	141.35	162.881	145.549	212.056	171.846	0.36851	7.29408	0.135481	0.46569
hypothetical protein	EAAG1_08651	224.321	228.544	195.211	231.11	145.263	167.449	-0.25409	7.6358	0.311185	0.691298
alcohol dehydrogenase zinc-binding	EAAG1_08656	205.969	245.905	167.798	191.886	184.602	201.818	-0.0997337	7.64339	0.677569	0.915869
hypothetical protein	EAAG1_08661	72.6502	86.6755	100.925	109.979	103.293	109.623	0.309991	6.60666	0.160254	0.507035
hypothetical protein	EAAG1_08666	164.866	218.308	228.033	174.39	275.063	217.618	0.126817	7.73733	0.626724	0.897295
TonB-dependent receptor plug	EAAG1_08671	259.053	329.471	374.933	299.75	452.407	378.388	0.230937	8.44845	0.442561	0.799255
hypothetical protein	EAAG1_08676	105.259	132.021	138.787	100.173	169.876	108.32	0.0106255	6.97841	0.970848	0.998352
hypothetical protein	EAAG1_08681	153.794	151.974	148.006	301.289	160.62	234.07	0.615893	7.58332	0.0176217	0.135039
hypothetical protein	EAAG1_08686	90.3957	87.712	99.2036	99.7886	128.538	97.2439	0.232919	6.65515	0.296294	0.676247
sulfatase	EAAG1_08691	184.735	216.235	223.977	212.267	247.819	228.531	0.14014	7.77626	0.557081	0.863862
Ribosome recycling factor	EAAG1_08696	303.796	205.611	261.347	1129.21	221.838	632.819	1.36367	8.84257	0.003657	0.0430249
uridylate kinase	EAAG1_08701	133.773	109.478	119.118	68.6407	117.073	85.8418	-0.412949	6.72793	0.0899161	0.371976
Cytidylate kinase	EAAG1_08706	63.3983	71.1283	83.7146	96.7123	87.6203	82.4211	0.288263	6.34152	0.189641	0.54954
hypothetical protein	EAAG1_08711	2028.14	2168.18	1263.71	2503.37	868.209	2493.81	0.103249	10.8824	0.808995	0.953198
hypothetical protein	EAAG1_08716	244.493	268.837	178.985	135.936	117.809	124.283	-0.873267	7.48132	0.000265662	0.00526467
hypothetical protein	EAAG1_08721	408.297	377.019	219.182	292.06	205.219	296.618	-0.339704	8.22866	0.275632	0.651236
RNA methyltransferase, TrmH family protein	EAAG1_08736	93.8841	96.1334	93.9177	90.7519	95.9301	109.786	0.0623831	6.60006	0.771288	0.942004
hypothetical protein	EAAG1_08741	437.57	416.017	372.229	740.628	498.584	608.222	0.591613	9.00111	0.0630558	0.305821
hypothetical protein	EAAG1_08746	172.601	204.964	218.199	183.619	267.91	201.492	0.133077	7.70364	0.594203	0.885054
hypothetical protein	EAAG1_08751	165.928	145.496	138.418	124.207	107.816	118.908	-0.35869	7.06322	0.0948082	0.384661
GCN5-like N-acetyltransferase	EAAG1_08766	64.46	72.8126	64.6606	89.9828	63.5326	100.99	0.331308	6.25335	0.162044	0.508397
ATP synthase f1 subcomplex gamma subunit	EAAG1_08771	713.762	452.682	533.757	1751.78	488.065	1258.47	1.04082	9.75898	0.0172329	0.13261
F0F1 ATP synthase subunit alpha	EAAG1_08776	1569.79	949.155	1001.87	2848.69	1114.45	2076.65	0.778531	10.638	0.0539776	0.281019
ATP synthase f1 subcomplex delta subunit	EAAG1_08781	138.172	70.351	95.2699	240.915	49.4376	117.442	0.423346	6.89055	0.315781	0.694491
ATP synthase f0 subcomplex b subunit	EAAG1_08786	263.452	150.549	214.388	380.312	105.081	177.548	0.0762811	7.75044	0.84283	0.958739
ATP synthase f0 subcomplex c subunit	EAAG1_08791	67.7967	45.6051	73.3886	14.0358	44.9146	12.8681	-1.36811	5.44394	0.00103142	0.0163937
ATP synthase f0 subcomplex a subunit	EAAG1_08796	456.073	283.736	291.833	482.985	251.185	282.936	-0.0208103	8.41633	0.951597	0.995343
hypothetical protein	EAAG1_08801	28.2107	34.4629	38.8455	28.0716	41.6538	31.2744	-0.00358847	5.09128	0.988084	1
peptidase membrane zinc metallopeptidase	EAAG1_08806	1170.44	1227.58	297.611	394.732	341.856	330.173	-1.33735	9.29314	0.00324996	0.0407461
hypothetical protein	EAAG1_08811	151.671	136.815	163.25	184.965	157.359	184.877	0.222223	7.35227	0.315215	0.693661
hypothetical protein	EAAG1_08816	3.03341	4.27547	7.00695	3.65315	4.52302	5.04952	-0.118776	2.29323	0.781761	0.945398
NADH dehydrogenase subunit A	EAAG1_08821	33.2159	25.5233	30.4864	53.8359	47.7547	54.5674	0.806725	5.36148	0.00109731	0.0173592
NADH dehydrogenase subunit B	EAAG1_08826	92.3674	75.7925	86.0503	136.128	161.987	101.805	0.654929	6.77215	0.00566209	0.0591231
NADH-ubiquinone oxidoreductase chain C	EAAG1_08831	55.8148	40.9409	50.6467	215.728	98.7701	149.857	1.65377	6.67273	7.43068e-09	4.14992e-07
NADH dehydrogenase subunit d	EAAG1_08836	205.665	164.8	174.559	888.292	410.964	621.905	1.8173	8.68328	2.77279e-07	1.12313e-05
NADH dehydrogenase subunit e	EAAG1_08841	74.9253	61.0227	74.4949	102.288	109.604	82.4211	0.484812	6.39906	0.0296324	0.192977
NADH dehydrogenase subunit f	EAAG1_08846	355.819	272.853	250.16	2169.97	669.933	1482.28	2.29798	9.75955	1.20649e-07	5.29417e-06
hypothetical protein	EAAG1_08851	134.987	118.936	115.307	681.216	231.305	454.457	1.88784	8.17676	1.50263e-07	6.51611e-06
NADH dehydrogenase subunit g	EAAG1_08856	267.244	207.296	184.27	718.901	399.393	443.217	1.24481	8.53202	0.000177333	0.0038003
NADH dehydrogenase subunit h	EAAG1_08861	283.776	215.847	203.816	538.166	439.995	404.124	0.974563	8.44215	0.00095327	0.0156864
NADH dehydrogenase subunit i	EAAG1_08866	127.707	113.883	105.596	298.212	194.279	182.108	0.957656	7.41327	0.000159335	0.00347519
NADH-ubiquinone oxidoreductase chain J	EAAG1_08871	60.3649	50.1397	49.6633	176.889	93.09	107.343	1.23443	6.4869	3.49486e-06	0.000119278
NADH-ubiquinone oxidoreductase chain K	EAAG1_08876	33.3675	25.1346	24.8316	81.3306	47.4391	54.7302	1.13657	5.47916	4.78195e-05	0.00122405
NADH-ubiquinone oxidoreductase chain L	EAAG1_08881	416.184	346.702	324.287	1637.76	744.194	1096.56	1.67776	9.57175	7.73334e-06	0.000239539
NADH-ubiquinone oxidoreductase chain M	EAAG1_08886	315.171	260.027	231.106	1052.68	542.657	747.491	1.53869	9.036	1.20867e-05	0.000356412
NADH-ubiquinone oxidoreductase chain N	EAAG1_08891	320.328	239.038	221.887	1965.59	607.452	1331.93	2.32133	9.60917	8.31909e-08	3.88154e-06
hypothetical protein	EAAG1_08896	66.1284	91.8579	79.7809	58.4504	107.185	67.9241	-0.0226036	6.30232	0.929422	0.98941
secreted endo-beta-N-acetylglucosaminidase EndoS	EAAG1_08901	107.383	134.483	131.042	109.787	167.983	133.405	0.142268	7.03356	0.545748	0.859549
hypothetical protein	EAAG1_08906	303.493	257.176	258.151	406.653	275.168	371.872	0.363486	8.28671	0.194027	0.556997
metal dependent phosphohydrolase	EAAG1_08911	287.112	315.349	272.042	318.978	295.574	300.365	0.0650764	8.22159	0.803968	0.951952
metallophosphoesterase	EAAG1_08916	490.351	536.637	470.941	614.882	569.585	561.799	0.221262	9.07937	0.471008	0.819268
metallophosphoesterase	EAAG1_08921	7.12852	8.03271	10.6948	1.15363	12.8328	1.46599	-0.707835	2.8798	0.255534	0.628782
hypothetical protein	EAAG1_08926	39.4343	44.8277	39.4602	40.7614	47.3339	51.4725	0.174748	5.46482	0.47235	0.819344
hypothetical protein	EAAG1_08931	137.869	155.472	143.95	166.507	154.098	152.626	0.113559	7.24811	0.598999	0.885637
peptidase S15	EAAG1_08936	318.508	303.04	295.398	416.267	383.3	369.266	0.350107	8.44243	0.204127	0.571914
beta-lactamase	EAAG1_08941	181.853	192.915	180.951	191.502	196.488	188.787	0.0537339	7.56246	0.809029	0.953198
nucleoside triphosphate pyrophosphohydrolase	EAAG1_08946	129.072	134.094	142.966	153.24	136.111	157.512	0.137131	7.15404	0.518651	0.845906
hypothetical protein	EAAG1_08951	214.462	126.191	182.549	545.473	109.289	232.604	0.761458	7.8772	0.0820727	0.354894
peptide deformylase	EAAG1_08956	78.262	60.634	74.8637	127.668	54.0658	62.7117	0.190408	6.2579	0.527783	0.848411
Holliday junction resolvase	EAAG1_08961	39.4343	33.2969	44.6232	23.8416	38.4983	21.9898	-0.469387	5.08626	0.10217	0.401746
GNAT family acetyltransferase	EAAG1_08966	65.5217	76.1812	88.5088	98.0582	100.138	80.7923	0.276865	6.4119	0.216223	0.584569
phosphohistidine phosphatase SixA	EAAG1_08971	217.951	158.97	154.03	487.215	129.905	311.278	0.8055	7.92643	0.0347856	0.213513
Beta-lactamase	EAAG1_08976	493.384	478.983	425.334	438.57	471.867	370.081	-0.126205	8.80304	0.678327	0.915869
Orotate phosphoribosyltransferase	EAAG1_08981	221.287	192.267	191.277	271.871	209.006	257.688	0.287764	7.80812	0.236401	0.609214
YceI like family protein	EAAG1_08986	188.072	150.937	172.469	376.659	134.113	278.701	0.625255	7.76108	0.0553286	0.285632
RNA polymerase ECF-type sigma factor	EAAG1_08991	42.9228	51.5648	55.1951	31.7247	50.5947	46.2601	-0.21577	5.54594	0.403273	0.769789
hypothetical protein	EAAG1_08996	29.4241	37.1837	44.7461	33.8397	44.0731	35.1837	0.0241019	5.23776	0.934374	0.990874
hypothetical protein	EAAG1_09001	125.583	127.228	136.205	131.129	150.627	142.852	0.1268	7.08634	0.546023	0.859549
malate dehydrogenase	EAAG1_09006	1370.8	1029.48	735.484	1235.73	591.148	617.833	-0.359279	9.86151	0.361352	0.732642
hypothetical protein	EAAG1_09011	179.881	153.399	192.875	163.046	171.244	154.906	-0.104836	7.40528	0.639914	0.902343
hypothetical protein	EAAG1_09016	21.3856	28.5032	42.1646	21.9189	43.3368	23.7816	-0.0431089	4.93407	0.900084	0.980339
hypothetical protein	EAAG1_09021	41.8611	34.9812	41.1812	106.518	37.6568	50.3323	0.716643	5.70561	0.0329403	0.206704
bifunctional deaminase-reductase	EAAG1_09026	98.8892	117.381	108.915	110.171	107.606	99.3615	-0.0364393	6.74602	0.866454	0.967764
hypothetical protein	EAAG1_09031	35.7943	43.7912	67.1192	65.9489	80.3625	66.621	0.537021	5.91261	0.0445911	0.247799
Chaperone protein DnaK	EAAG1_09036	2655.6	1884.45	1323.94	14763.5	4253.85	7715.66	2.18866	12.4075	3.46772e-06	0.000119278
polyphosphate kinase	EAAG1_09041	342.927	385.44	320.845	513.171	345.958	493.712	0.366402	8.64582	0.23793	0.611856
COG0248 Exopolyphosphatase	EAAG1_09046	198.84	184.493	201.849	191.502	221.943	208.496	0.0882915	7.65447	0.699568	0.917335
Ferrichrome-iron receptor	EAAG1_09051	8150.02	4781.66	4605.78	294.751	404.758	356.072	-4.05406	11.5977	7.79023e-23	2.05106e-20
Nitrogen-fixing NifU	EAAG1_09056	172.449	133.965	113.586	148.241	51.331	94.3119	-0.517585	6.89687	0.11022	0.414273
COG0489 ATPases involved in chromosome partitioning	EAAG1_09061	1231.87	864.034	713.111	638.532	371.098	472.374	-0.922685	9.48265	0.010752	0.094813
hypothetical protein	EAAG1_09066	115.421	138.888	143.827	189.771	141.686	166.797	0.322263	7.22524	0.157324	0.500788
chitinase	EAAG1_09071	123.005	123.211	110.144	163.43	132.114	132.428	0.263438	7.03295	0.22321	0.595084
Thymidylate synthase	EAAG1_09086	421.038	386.088	329.818	303.788	237.827	288.963	-0.453219	8.35837	0.103618	0.404031
tRNA-u20-dihydrouridine synthase	EAAG1_09091	236.758	195.635	201.849	233.032	198.592	199.537	-0.00722207	7.72214	0.97698	1
exodeoxyribonuclease iii xth	EAAG1_09096	206.879	161.82	181.197	278.024	162.829	237.327	0.301632	7.67852	0.245695	0.61958
hypothetical protein	EAAG1_09101	197.323	229.45	206.889	183.234	145.999	181.457	-0.312102	7.57741	0.17506	0.528212
Shikimate kinase I	EAAG1_09111	183.521	201.466	143.089	153.817	148.103	169.24	-0.164573	7.38208	0.477273	0.821686
heat shock protein hsp15	EAAG1_09116	233.876	257.954	205.783	224.38	198.697	226.414	-0.103376	7.81238	0.668284	0.912939
hypothetical protein	EAAG1_09121	348.842	232.43	281.016	325.13	196.383	225.925	-0.206756	8.06882	0.472357	0.819344
DNA recombination and repair protein RecO	EAAG1_09126	65.2183	69.8327	62.202	63.6417	82.8869	65.6437	0.107654	6.09897	0.63613	0.901813
dihydrodipicolinate synthase	EAAG1_09131	412.999	397.36	330.064	630.456	241.403	489.64	0.255228	8.70435	0.485855	0.828765
GCN5-related N-acetyltransferase	EAAG1_09136	109.809	97.8177	104.858	109.594	90.6707	84.7016	-0.133863	6.64152	0.543307	0.858025
repressor-binding protein	EAAG1_09141	166.534	173.74	159.439	132.09	191.65	161.259	-0.0418454	7.36142	0.85536	0.963753
ATP-dependent DNA helicase RecG	EAAG1_09146	348.387	360.565	424.842	308.595	448.094	335.06	-0.0541991	8.53628	0.856278	0.964032
aspartate racemase	EAAG1_09151	78.1103	74.1082	74.0032	95.3664	78.0484	75.5799	0.137178	6.31195	0.527001	0.848297
glutamate-1-semialdehyde aminotransferase	EAAG1_09156	306.678	252.253	307.445	519.901	299.887	364.054	0.449982	8.41735	0.138664	0.469776
Hemagglutinin	EAAG1_09161	175.938	136.297	157.964	309.172	153.677	217.455	0.531846	7.5842	0.0517929	0.273548
1-aminocyclopropane-1-carboxylate deaminase	EAAG1_09166	124.522	133.187	175.665	184.003	202.694	223.482	0.493349	7.44456	0.0362625	0.218048
hypothetical protein	EAAG1_09171	14.8637	18.2679	16.9642	24.2261	13.5691	22.3156	0.252166	4.21515	0.400438	0.767401
hypothetical protein	EAAG1_09176	25.0256	20.0818	14.6285	6.53721	11.8861	11.4021	-0.985906	3.93118	0.00260272	0.034141
lipoprotein	EAAG1_09181	771.093	512.539	371.368	174.967	214.58	157.349	-1.5969	8.52084	2.7185e-06	9.54322e-05
hypothetical protein	EAAG1_09186	119.061	102.741	114.324	147.28	123.173	131.45	0.257145	6.94536	0.230747	0.603207
KWG repeat-containing protein	EAAG1_09191	219.316	208.98	222.501	332.629	238.458	266.973	0.364294	7.95627	0.149717	0.48542
hypothetical protein	EAAG1_09196	35.1876	38.0906	55.4409	65.3721	51.0154	55.7076	0.415534	5.6546	0.103691	0.404031
Alkaline phosphatase	EAAG1_09201	598.644	474.966	494.051	780.043	528.562	600.567	0.284203	9.1791	0.38097	0.753355
sodium:dicarboxylate symporter	EAAG1_09206	332.917	261.711	267.247	208.422	219.84	181.783	-0.498172	7.94028	0.0466833	0.256445
rare lipoprotein a	EAAG1_09211	67.6451	76.0516	87.0337	70.1789	80.4677	73.2994	-0.0425227	6.24954	0.848605	0.960297
2-methylthioadenine synthetase	EAAG1_09216	357.336	281.145	316.173	267.064	249.608	249.87	-0.316612	8.16563	0.222874	0.595084
hypothetical protein	EAAG1_09221	358.246	407.984	266.264	32.8783	55.854	28.5053	-3.13206	7.58515	4.68496e-24	1.43906e-21
Outer membrane hemin receptor	EAAG1_09226	501.726	571.618	369.156	236.493	245.19	260.294	-0.959011	8.50937	0.00138905	0.0208132
hypothetical protein	EAAG1_09231	136.2	164.411	90.5986	113.248	65.1104	103.597	-0.474428	6.81291	0.087234	0.36748
hypothetical protein	EAAG1_09236	259.66	262.229	237.007	245.915	185.444	247.426	-0.161512	7.90606	0.518562	0.845906
Cerebroside-sulfatase	EAAG1_09251	204.452	229.58	220.412	155.547	291.156	195.628	-0.0257726	7.75815	0.923069	0.98865
TonB-dependent receptor plug	EAAG1_09256	141.66	162.338	161.652	132.282	188.179	160.607	0.0480114	7.30477	0.837192	0.958375
COG1629 Outer membrane receptor proteins, mostly Fe	EAAG1_09261	259.053	303.688	329.818	320.323	396.974	380.017	0.29804	8.37479	0.282936	0.659901
6-phosphofructokinase	EAAG1_09266	480.341	363.674	313.715	375.89	223.521	208.496	-0.519418	8.35685	0.105168	0.405914
NAD-dependent glyceraldehyde-3-phosphate	EAAG1_09271	1979	1316.46	876.483	2317.25	840.019	1282.9	0.0898256	10.4873	0.835186	0.957961
tonB-linked outer membrane receptor	EAAG1_09276	12389.5	14527.7	8722.3	25101	7477.18	26316.9	0.724663	13.9436	0.110113	0.414273
Queuosine biosynthesis QueD, PTPS-I	EAAG1_09281	490.806	457.476	298.226	246.299	290.63	246.775	-0.669132	8.40377	0.0253147	0.175066
UDP-2,3-diacylglucosamine hydrolase	EAAG1_09286	374.323	355.123	258.274	317.247	257.812	331.151	-0.124413	8.30332	0.660532	0.912222
hypothetical protein	EAAG1_09291	565.883	437.783	482.865	750.049	290.735	640.148	0.177016	9.04456	0.63626	0.901813
MIP family channel protein	EAAG1_09296	468.359	430.009	297.611	325.322	331.337	257.362	-0.387694	8.45924	0.198723	0.567029
isocitrate lyase	EAAG1_09301	111.781	182.55	155.874	102.096	182.393	133.079	-0.107191	7.17987	0.687328	0.916685
malate synthase	EAAG1_09306	133.167	202.632	227.664	189.579	259.916	230.812	0.272002	7.69778	0.306732	0.686101
hypothetical protein	EAAG1_09311	252.835	282.829	231.598	287.83	174.504	232.766	-0.143349	7.93047	0.591627	0.883917
competence protein	EAAG1_09316	93.2774	117.64	108.423	79.6002	119.281	99.0357	-0.0983401	6.68947	0.671784	0.91492
uracil phosphoribosyltransferase	EAAG1_09321	305.313	286.845	265.281	457.22	232.567	368.126	0.302568	8.3192	0.321318	0.699514
COG4099 Predicted peptidase	EAAG1_09326	83.7222	107.276	92.3196	115.17	128.328	136.174	0.422301	6.79142	0.0526235	0.275918
ribosome-associated GTPase enga	EAAG1_09331	627.613	484.554	525.152	617.959	407.808	540.787	-0.0639185	9.06124	0.843994	0.958739
hypothetical protein	EAAG1_09336	130.133	107.146	93.1801	135.551	72.8942	103.759	-0.0840354	6.74563	0.750152	0.937728
hypothetical protein	EAAG1_09341	65.6734	54.0264	59.9893	99.7886	58.9044	81.6067	0.41646	6.133	0.089705	0.371523
hypothetical protein	EAAG1_09346	130.892	99.1133	106.334	208.037	75.1031	132.265	0.302736	6.97061	0.329409	0.702003
UDP-N-acetylglucosamine	EAAG1_09351	686.461	504.117	579.118	797.155	429.792	628.421	0.0679975	9.23928	0.843256	0.958739
hypothetical protein	EAAG1_09356	418.004	402.283	367.803	434.148	390.768	464.881	0.118429	8.69081	0.691991	0.916685
LemA family protein	EAAG1_09361	109.658	94.19	96.3763	148.433	86.0425	92.6831	0.121947	6.711	0.625391	0.897044
hypothetical protein	EAAG1_09366	80.2337	82.5296	73.1427	103.249	75.9446	81.4438	0.14193	6.37484	0.519144	0.845916
aspartate aminotransferase	EAAG1_09371	595.004	460.974	375.179	1203.42	364.997	728.922	0.682579	9.27957	0.100003	0.397341
hypothetical protein	EAAG1_09376	66.8867	53.1195	39.9519	95.9432	43.5472	85.516	0.489933	6.00665	0.106051	0.40719
UDP-N-acetylenolpyruvoylglucosamine reductase	EAAG1_09381	168.051	157.156	149.359	281.1	176.293	256.222	0.587674	7.63086	0.0182883	0.138137
hypothetical protein	EAAG1_09396	98.4342	94.7082	98.589	129.206	77.1017	123.957	0.176651	6.69862	0.465864	0.813827
deoxyribose-phosphate aldolase	EAAG1_09401	978.882	633.029	733.763	739.474	501.003	497.133	-0.432999	9.41107	0.209515	0.576752
COG1522 Transcriptional regulators	EAAG1_09406	274.675	187.473	207.504	542.781	167.036	218.269	0.470206	8.05731	0.220443	0.591647
tRNA (guanine37-n(1)-) methyltransferase	EAAG1_09411	115.725	95.356	97.7285	73.4475	95.6145	71.019	-0.360471	6.52043	0.108259	0.409696
COG0336 tRNA-(guanine-N1)-methyltransferase	EAAG1_09416	149.699	121.916	90.8445	106.326	122.647	91.7057	-0.175087	6.83472	0.470712	0.819268
faD-dependent pyridine nucleotide-disulfide	EAAG1_09421	292.421	284.772	263.314	323.784	289.578	301.994	0.122958	8.19425	0.632666	0.898866
glycoside hydrolase family protein	EAAG1_09426	66.5834	71.517	82.8541	71.1403	90.0396	74.6025	0.0950764	6.25614	0.67366	0.915601
5 nucleotidase, deoxy, cytosolic type C	EAAG1_09431	223.562	196.931	215.003	417.805	142.948	288.963	0.4182	7.95218	0.212923	0.58007
ABC transporter ATP-binding protein	EAAG1_09436	244.493	244.091	281.876	328.591	326.499	279.678	0.278843	8.15216	0.280366	0.65698
Purine nucleoside phosphorylase	EAAG1_09441	464.719	269.355	285.072	606.23	168.088	339.295	0.127452	8.47396	0.757043	0.937728
hypothetical protein	EAAG1_09446	108.596	130.726	140.262	146.318	153.888	132.102	0.187529	7.08324	0.387829	0.758779
oxidoreductase	EAAG1_09451	197.172	220.381	223.854	291.867	224.994	250.358	0.257785	7.87656	0.29073	0.668856
TonB-dependent siderophore receptor	EAAG1_09456	356.426	298.117	367.803	186.695	275.063	215.012	-0.594378	8.14736	0.0282816	0.18817
hypothetical protein	EAAG1_09461	4504.31	3680.54	1841.84	4568.93	1106.04	1545.15	-0.473802	11.4891	0.351818	0.721981
hypothetical protein	EAAG1_09466	28.8174	30.5761	38.9685	13.2667	38.7086	12.8681	-0.589968	4.78826	0.130669	0.458273
hypothetical protein	EAAG1_09477	19.5655	20.9887	24.0941	16.5353	23.0358	17.1032	-0.183336	4.36113	0.501372	0.838638
dihydrolipoamide acyltransferase component of	EAAG1_09482	1835.52	1579.59	1126.89	2758.51	931.006	2248.83	0.386662	10.7705	0.352764	0.721981
lipoate-protein ligase b	EAAG1_09487	298.639	214.422	206.521	172.852	115.074	127.541	-0.793332	7.56557	0.00206043	0.0280249
two component transcriptional regulator	EAAG1_09492	141.509	128.135	109.284	123.438	69.8438	100.339	-0.370296	6.81146	0.137698	0.468657
integral membrane sensor signal transduction	EAAG1_09497	92.519	94.7082	87.5254	73.2552	82.5714	71.019	-0.275023	6.39068	0.189567	0.54954
outer membrane efflux protein	EAAG1_09502	82.3571	81.6227	92.3196	71.1403	78.2587	59.2911	-0.295319	6.28189	0.182607	0.539985
RND family efflux transporter MFP subunit	EAAG1_09507	78.262	76.9585	83.8375	80.3693	76.4706	60.5942	-0.136864	6.2549	0.538292	0.853762
CzcA family heavy metal efflux protein	EAAG1_09512	477.914	456.957	466.761	333.59	477.021	351.186	-0.270415	8.74002	0.381208	0.753422
COG0454 Histone acetyltransferase HPA2 and related	EAAG1_09517	236.454	249.662	176.649	323.592	236.775	311.604	0.395421	7.99997	0.138269	0.46949
hypothetical protein	EAAG1_09522	33.9742	29.6692	17.7018	29.802	20.5114	35.1837	0.0695523	4.80814	0.828724	0.956942
hypothetical protein	EAAG1_09527	91.609	77.995	71.6676	150.933	68.0557	112.555	0.456241	6.57911	0.0994788	0.395981
NorM-like multidrug efflux protein	EAAG1_09532	322.755	265.339	221.887	337.243	160.725	266.973	-0.0832531	8.03711	0.787206	0.94544
Sigma-54 dependent transcriptional	EAAG1_09537	588.027	503.34	455.698	858.874	335.124	659.043	0.260093	9.14676	0.484701	0.828284
histidine kinase	EAAG1_09542	63.8533	78.1246	91.9508	61.3344	96.456	73.6252	-0.0134004	6.28362	0.956022	0.9965
LuxR family transcriptional regulator	EAAG1_09547	32.0025	37.961	48.1881	29.802	44.2835	37.9528	-0.0738784	5.27436	0.783659	0.94544
hypothetical protein	EAAG1_09552	32.3058	43.273	36.1411	35.7624	37.1308	39.5817	0.00913059	5.23464	0.976542	1
hypothetical protein	EAAG1_09557	33.5192	45.9937	54.0887	40.5692	60.1667	48.0519	0.157162	5.56682	0.560977	0.864962
hypothetical protein	EAAG1_09562	53.388	50.3988	52.6136	55.7586	42.3902	58.4767	-0.000848773	5.71185	1	1
hypothetical protein	EAAG1_09567	62.1849	69.5736	68.1026	40.9537	65.1104	41.8621	-0.429218	5.86595	0.0858544	0.364165
hypothetical protein	EAAG1_09572	22.2956	20.6	16.7183	16.7276	11.5705	15.963	-0.436594	4.1346	0.136448	0.46569
bleomycin resistance protein	EAAG1_09577	17.8971	19.5635	24.9546	24.803	25.7707	23.7816	0.251254	4.52838	0.351634	0.721981
COG0664 cAMP-binding proteins - catabolite gene	EAAG1_09582	63.55	59.5975	54.9492	82.292	53.9607	75.417	0.246339	6.02607	0.29751	0.676927
hypothetical protein	EAAG1_09587	175.483	140.961	114.324	301.481	107.606	253.453	0.620181	7.51029	0.0621683	0.302312
hypothetical protein	EAAG1_09592	49.8996	54.4151	47.8194	158.239	39.7605	108.32	1.00688	6.25648	0.00616983	0.0629972
silent information regulator protein sir2	EAAG1_09597	52.3263	75.9221	82.4853	67.6794	95.2989	86.3305	0.243244	6.2667	0.325423	0.700542
hypothetical protein	EAAG1_09602	170.933	201.077	190.048	103.826	190.703	127.378	-0.411833	7.36076	0.109264	0.41265
amp-dependent synthetase and ligase	EAAG1_09607	802.034	792.517	591.165	893.868	661.307	812.972	0.115577	9.56834	0.728479	0.929617
acyl-CoA dehydrogenase	EAAG1_09612	598.947	466.934	376.408	634.11	460.506	423.508	0.0738619	8.94726	0.824481	0.955898
hypothetical protein	EAAG1_09617	339.439	219.474	202.464	443.185	273.274	363.077	0.503537	8.26201	0.103824	0.404031
hypothetical protein	EAAG1_09622	21.0822	32.39	40.1978	41.7228	36.1841	57.0107	0.522489	5.26079	0.0823628	0.355075
glycoside hydrolase family 5	EAAG1_09627	191.712	234.115	254.832	232.071	262.02	271.045	0.16875	7.91443	0.498094	0.836475
AraC family transcriptional regulator	EAAG1_09632	70.9818	85.639	84.9439	59.9885	76.4706	79.1634	-0.162796	6.25764	0.46857	0.817353
Outer membrane protein	EAAG1_09637	82.8121	98.2063	107.317	51.7209	119.597	65.3179	-0.281318	6.45771	0.329204	0.702003
multidrug resistance protein	EAAG1_09642	113.905	134.354	147.761	102.48	154.309	106.203	-0.123964	6.98697	0.600904	0.88581
transport protein	EAAG1_09647	114.815	137.074	136.82	79.2156	138.636	96.9182	-0.301883	6.87787	0.217727	0.586243
methyltransferase	EAAG1_09652	106.321	108.83	102.031	90.1751	97.5079	89.7511	-0.192445	6.63515	0.359758	0.730616
hypothetical protein	EAAG1_09657	51.113	54.9334	51.876	32.6861	54.9073	40.559	-0.295753	5.58579	0.242492	0.617284
methionyl-tRNA synthetase	EAAG1_09662	775.492	561.383	552.688	747.934	454.195	568.804	-0.0936943	9.25335	0.783013	0.94544
hypothetical protein	EAAG1_09667	252.532	285.939	93.3031	637.378	286.423	405.264	1.07272	8.35266	0.00897391	0.0831101
hypothetical protein	EAAG1_09672	1151.33	1195.06	240.695	11455.5	2906.51	7270.33	3.06378	11.9789	4.80464e-07	1.8642e-05
hypothetical protein	EAAG1_09677	292.724	360.176	161.283	4430.88	729.994	1719.44	3.07894	10.3244	9.50018e-08	4.37721e-06
3-dehydroquinate synthase	EAAG1_09682	122.095	119.325	111.128	113.055	109.709	114.021	-0.0660221	6.84752	0.754	0.937728
Carbapenem antibiotics biosynthesis protein carD	EAAG1_09687	291.359	223.75	233.934	396.078	188.073	292.058	0.225558	8.08235	0.457282	0.808627
primosomal protein n'	EAAG1_09692	214.462	200.299	225.82	232.263	228.886	206.216	0.0590923	7.76995	0.801822	0.950632
COG2027 D-alanyl-D-alanine carboxypeptidase	EAAG1_09697	542.981	419.126	364.484	925.4	411.49	659.858	0.589724	9.11377	0.10554	0.406499
2-amino-3-ketobutyrate coenzyme a ligase	EAAG1_09702	324.272	242.795	227.91	501.25	267.489	315.839	0.447775	8.29193	0.152736	0.492074
hypothetical protein	EAAG1_09707	27.149	33.0378	34.0513	48.26	26.1914	31.6002	0.163523	5.06995	0.567246	0.869997
hypothetical protein	EAAG1_09712	32.4575	34.0742	37.0016	37.3006	33.6597	31.4373	-0.0176208	5.11252	0.948232	0.993797
S-adenosylmethionine:tRNA	EAAG1_09717	176.696	179.57	153.784	167.853	103.188	208.496	-0.0902012	7.36764	0.738357	0.932049
COG0809	EAAG1_09722	625.034	385.57	399.273	1224.38	253.815	770.133	0.673084	9.25203	0.152343	0.491715
ribosomal RNA large subunit methyltransferase N	EAAG1_09727	195.807	153.269	154.153	167.853	149.996	140.572	-0.134534	7.32676	0.552626	0.862466
hypothetical protein	EAAG1_09732	70.0718	65.039	80.3955	101.711	77.1017	90.0769	0.317125	6.33915	0.152769	0.492074
polyprenyl synthetase	EAAG1_09737	235.848	200.947	204.677	183.426	154.729	186.181	-0.291305	7.60412	0.204093	0.571914
glycosyltransferase	EAAG1_09742	29.7274	32.7786	29.9947	18.2657	31.7663	18.7321	-0.417984	4.7675	0.144795	0.47624
putative UDP-galactose 4-epimerase	EAAG1_09747	317.75	295.267	270.935	208.037	138.215	153.603	-0.823377	7.8512	0.00128114	0.0196762
lipopolysaccharide biosynthesis protein wzxC	EAAG1_09752	222.956	191.878	155.628	115.363	115.39	131.125	-0.656349	7.28245	0.00426129	0.048034
COG0399 Predicted pyridoxal phosphate-dependent	EAAG1_09757	426.194	335.171	266.51	509.133	224.258	395.654	0.135043	8.49042	0.697198	0.917335
glycosyl transferase, group 2 family protein	EAAG1_09762	157.737	142.257	135.345	148.625	116.547	162.725	-0.0257614	7.17105	0.911827	0.98304
glycosyl transferase	EAAG1_09767	61.2749	52.083	56.4244	34.2242	41.9694	40.559	-0.537131	5.5871	0.0212439	0.154753
capsular polysaccharide biosynthesis protein	EAAG1_09772	128.465	103.389	108.669	105.941	88.8826	125.098	-0.0908153	6.78558	0.691383	0.916685
stress protein	EAAG1_09777	87.9689	82.0114	87.1566	89.7905	77.4172	120.048	0.158608	6.50737	0.492306	0.834527
glycosyltransferase	EAAG1_09782	62.4883	57.2654	65.2753	57.6813	53.5399	68.4128	-0.0438226	5.93176	0.852344	0.962833
stress protein	EAAG1_09787	97.9792	88.7485	90.7216	60.9499	82.1506	58.9653	-0.45407	6.32643	0.0433689	0.243974
glycosyltransferase	EAAG1_09792	60.5166	56.4881	56.4244	45.5682	52.2777	56.522	-0.166597	5.77941	0.464708	0.812963
glycosyltransferase YibD	EAAG1_09797	90.244	96.7812	87.1566	90.7519	85.8322	101.479	0.0196825	6.52837	0.927441	0.98927
hypothetical protein	EAAG1_09802	215.827	209.11	176.772	172.467	162.513	153.929	-0.299457	7.50819	0.184179	0.543542
glycosyltransferase	EAAG1_09807	147.424	142.904	122.437	157.085	104.871	152.789	0.00549692	7.10999	0.980331	1
glucose transferase	EAAG1_09812	111.326	117.122	100.31	144.203	103.083	142.038	0.242458	6.90566	0.279653	0.656144
hypothetical protein	EAAG1_09817	50.203	54.6742	55.4409	51.1441	57.4318	53.2643	0.0145295	5.75456	0.954246	0.996484
lipopolysaccharide biosynthesis	EAAG1_09822	119.213	125.932	146.654	196.116	168.193	229.346	0.598644	7.36165	0.00970094	0.0886034
hypothetical protein	EAAG1_09827	29.4241	33.9447	35.6494	43.6455	35.4478	49.5178	0.373533	5.25446	0.140954	0.473869
hypothetical protein	EAAG1_09832	32.6092	28.1145	32.3303	45.5682	22.9307	38.4415	0.194413	5.0669	0.503345	0.838638
hypothetical protein	EAAG1_09837	160.619	154.694	136.82	166.699	135.059	154.58	0.0127068	7.24467	0.95461	0.9965
ABC transporter related protein	EAAG1_09842	204.755	226.73	230.983	279.177	255.288	261.272	0.26416	7.92654	0.274399	0.650132
hypothetical protein	EAAG1_09847	111.933	102.482	107.686	138.435	120.333	141.712	0.31353	6.9149	0.136336	0.46569
polysaccharide export protein	EAAG1_09852	171.236	139.795	147.884	184.003	119.492	126.401	-0.0954537	7.21298	0.695267	0.916685
tyrosine-protein kinase ptk	EAAG1_09857	675.237	602.194	559.818	593.54	633.223	612.295	0.00148251	9.25973	0.996571	1
hypothetical protein	EAAG1_09862	45.6528	60.2453	72.8969	42.8764	74.1565	50.9838	-0.0865904	5.86214	0.749941	0.937728
LuxR family transcriptional regulator	EAAG1_09867	62.4883	68.1485	72.1593	54.4127	88.0411	61.4086	0.0110433	6.09001	0.972528	0.998569
hypothetical protein	EAAG1_09872	18.2005	22.4138	26.7985	17.4967	26.507	26.7136	0.0719797	4.5451	0.81443	0.955577
hypothetical protein	EAAG1_09877	14.4087	15.6767	15.612	7.3063	16.6195	7.49283	-0.518545	3.72632	0.131118	0.459413
transketolase domain-containing protein	EAAG1_09882	2772.08	2625.66	1567.96	2582.97	1264.45	1934.78	-0.268707	11.0531	0.485065	0.828522
flagellar motor protein MotB	EAAG1_09887	1265.08	1269.95	723.314	2026.15	689.813	1526.91	0.380804	10.2881	0.366402	0.738816
dihydrolipoamide dehydrogenase	EAAG1_09892	1684.91	1230.17	1096.03	3015.19	824.452	1875.49	0.510705	10.6628	0.243621	0.618449
patatin	EAAG1_09897	114.208	107.794	107.809	90.7519	113.286	88.7738	-0.169869	6.70158	0.434399	0.792833
Diacylglycerol kinase	EAAG1_09902	43.0744	46.3824	33.1908	81.1383	37.8671	79.9778	0.69475	5.74793	0.0209543	0.153249
peptidase M28	EAAG1_09907	258.75	252.383	214.757	249.183	210.373	225.111	-0.0845938	7.87866	0.728454	0.929617
hypothetical protein	EAAG1_09912	359.611	284.125	244.506	735.244	274.537	488.5	0.753957	8.63605	0.0431859	0.2434
D-3-phosphoglycerate dehydrogenase	EAAG1_09917	200.053	194.858	163.127	107.095	171.664	99.5244	-0.558624	7.28917	0.0282111	0.18804
COG1932 Phosphoserine aminotransferase	EAAG1_09922	260.57	232.689	197.916	300.712	216.053	214.686	0.0813176	7.89074	0.753162	0.937728
Ferredoxin	EAAG1_09927	102.074	75.2743	78.9204	41.3383	53.5399	32.9033	-0.999175	6.00777	7.14191e-05	0.00168751
hypothetical protein	EAAG1_09932	325.485	285.291	274.746	237.262	171.77	212.894	-0.510355	7.97444	0.046157	0.255075
hypothetical protein	EAAG1_09937	72.4985	41.5887	55.318	62.6803	39.5501	39.093	-0.263794	5.70085	0.355243	0.724347
DNA gyrase subunit a	EAAG1_09942	1772.57	1320.99	1016.62	1732.75	953.726	1249.35	-0.062604	10.3893	0.866152	0.967764
tpr repeat protein	EAAG1_09947	1999.93	1293.4	1214.54	6270.72	1286.54	3801.15	1.33321	11.3687	0.00651142	0.0648678
iron (metal) dependent repressor, dtxr family	EAAG1_09952	107.686	101.057	115.799	71.1403	80.9936	69.7159	-0.547476	6.51391	0.0101718	0.0912442
chitin synthase	EAAG1_09957	286.202	342.945	311.994	214.574	327.446	232.115	-0.281159	8.16102	0.306356	0.686101
Low-specificity L-threonine aldolase	EAAG1_09962	121.791	140.832	110.636	105.749	100.979	98.3841	-0.290984	6.82463	0.175091	0.528212
hypothetical protein	EAAG1_09967	253.442	512.409	98.589	1312.63	226.887	666.048	1.3511	8.99894	0.0231034	0.163768
DNA-3-methyladenine glycosylase I	EAAG1_09972	188.678	161.043	139.893	257.259	111.182	201.981	0.219144	7.46619	0.451978	0.803368
hypothetical protein	EAAG1_09977	2268.39	1623.26	1135.62	1000.19	498.584	781.535	-1.14067	10.2505	0.00366517	0.0430249
phosphorylase family protein	EAAG1_09982	757.291	587.554	486.799	816.575	297.783	584.441	-0.108891	9.20105	0.779553	0.944586
translation initiation factor SUI1-related	EAAG1_09987	58.0898	56.3585	64.7835	27.1102	42.0746	28.3425	-0.871095	5.53886	0.000695724	0.01227
phosphoglyceromutase	EAAG1_09992	1171.5	816.097	601.614	1145.17	503.422	723.058	-0.126761	9.6917	0.748031	0.937728
GCN5-like N-acetyltransferase	EAAG1_09997	109.961	93.1535	69.7007	52.1054	61.0082	49.6807	-0.742072	6.18809	0.00188412	0.0262071
hypothetical protein	EAAG1_10002	42.0127	28.3736	17.5788	8.26765	12.2016	7.98149	-1.61322	4.30197	5.70636e-06	0.000182901
hypothetical protein	EAAG1_10007	102.984	74.4969	78.3057	41.146	46.1769	24.9218	-1.18473	5.94653	1.35791e-05	0.000388004
methionine aminopeptidase	EAAG1_10012	427.104	264.432	269.337	293.021	186.075	212.894	-0.473993	8.107	0.111626	0.417297
glycosyltransferase	EAAG1_10017	81.1438	57.1359	49.5404	68.2562	48.491	67.5984	-0.0281891	5.95987	0.918626	0.9869
GTPase Era	EAAG1_10022	382.513	274.149	241.678	419.92	151.153	328.707	0.0017368	8.22801	0.995969	1
hypothetical protein	EAAG1_10027	570.13	475.744	450.657	320.131	200.065	308.835	-0.852539	8.5994	0.00701553	0.0682302
hypothetical protein	EAAG1_10032	1156.64	977.788	741.261	716.209	593.252	604.476	-0.587385	9.64122	0.0817981	0.354894
hypothetical protein	EAAG1_10037	177.758	227.637	171.24	127.091	136.637	180.805	-0.375411	7.41357	0.12148	0.439427
abc transporter related protein	EAAG1_10042	123.157	152.103	150.219	106.903	162.829	128.193	-0.0951139	7.10407	0.68128	0.915869
hypothetical protein	EAAG1_10047	61.1232	106.109	39.0914	70.3712	52.2777	88.1222	0.0294671	6.12412	0.929174	0.98941
amino acid permease-associated protein	EAAG1_10052	194.442	198.356	201.603	153.432	180.29	165.168	-0.252144	7.51195	0.255269	0.628782
hypothetical protein	EAAG1_10057	164.563	160.395	152.678	310.133	158.937	277.561	0.643455	7.67378	0.0182029	0.137774
major facilitator superfamily MFS_1	EAAG1_10062	301.521	291.121	212.175	238.801	202.168	254.268	-0.211343	7.96731	0.417796	0.779364
COG0526 Thiol-disulfide isomerase and thioredoxins	EAAG1_10067	84.6322	110.255	87.6483	83.4456	76.3654	78.0232	-0.249344	6.44318	0.25483	0.628782
hypothetical protein	EAAG1_10072	20.3239	24.3572	28.7654	29.6097	34.2908	33.8806	0.41239	4.84913	0.115998	0.426425
winged helix family two component transcriptional	EAAG1_10077	36.0976	43.5321	45.3608	45.9528	45.9665	50.0065	0.182025	5.48415	0.446145	0.801842
integral membrane sensor signal transduction	EAAG1_10082	91.3057	106.628	109.898	81.9074	129.59	99.0357	0.0146463	6.69211	0.956215	0.9965
hypothetical protein	EAAG1_10087	139.234	168.039	205.045	93.636	226.466	115.324	-0.232751	7.30715	0.451571	0.803368
ATPase AAA	EAAG1_10092	177.91	157.027	121.945	272.063	117.493	200.352	0.367535	7.44795	0.213793	0.581208
transcriptional regulator, arac family protein	EAAG1_10097	27.4524	30.9648	32.0845	63.834	23.8773	45.4457	0.550809	5.22534	0.0953299	0.385978
aminopeptidase N-like protein	EAAG1_10102	412.696	374.557	304.372	342.05	299.676	314.373	-0.19129	8.41595	0.49631	0.835724
hypothetical protein	EAAG1_10107	91.7607	85.639	73.5115	111.902	72.4735	97.7326	0.167011	6.47644	0.47536	0.820692
hypothetical protein	EAAG1_10112	67.0384	76.6994	75.6013	169.968	134.323	163.051	1.08976	6.84089	7.23528e-07	2.66692e-05
COG4702 Uncharacterized conserved protein	EAAG1_10117	28.9691	37.0541	51.5072	31.7247	46.5976	37.3013	-0.0215797	5.29286	0.941603	0.992074
lysyl-tRNA synthetase	EAAG1_10122	661.739	436.876	475.489	712.556	393.818	484.102	0.0147325	9.04335	0.966127	0.997791
AraC family transcriptional regulator	EAAG1_10127	97.8275	101.445	98.9578	225.342	112.655	167.611	0.759697	7.0673	0.0032855	0.0407756
pyridoxine 4-dehydrogenase	EAAG1_10132	161.984	142.775	147.515	246.491	177.029	202.795	0.468947	7.4916	0.0429452	0.242414
hypothetical protein	EAAG1_10137	18.5038	15.4176	17.7018	20.3807	19.2491	22.3156	0.261831	4.26158	0.32948	0.702003
major facilitator superfamily protein	EAAG1_10142	123.763	130.208	126.74	119.208	148.208	147.576	0.125171	7.05433	0.561847	0.864962
beta-lactamase domain-containing protein	EAAG1_10147	114.208	117.64	129.69	136.128	151.574	136.826	0.232029	7.03667	0.272186	0.647275
hypothetical protein	EAAG1_10152	29.4241	38.8679	38.5997	25.1875	41.759	30.6229	-0.126579	5.10553	0.646547	0.906504
putative DNA-binding protein	EAAG1_10157	46.7145	60.634	64.9065	44.4146	74.1565	63.5262	0.082672	5.89241	0.755936	0.937728
hypothetical protein	EAAG1_10162	104.804	131.503	132.394	73.4475	149.786	103.108	-0.17362	6.86068	0.511658	0.844123
hypothetical protein	EAAG1_10167	12.892	19.0453	26.1839	44.2223	25.5603	57.0107	1.1186	4.95302	0.00137031	0.0206162
hypothetical protein	EAAG1_10172	150.154	186.437	181.689	115.747	203.325	145.296	-0.156918	7.35874	0.533881	0.852393
hypothetical protein	EAAG1_10177	11.072	11.2717	18.1935	6.72948	18.5128	8.95882	-0.228397	3.68468	0.553074	0.862466
hypothetical protein	EAAG1_10182	64.915	72.4239	75.2325	48.6445	75.7343	43.491	-0.336337	5.99469	0.182271	0.539985
cytochrome bd ubiquinol oxidase subunit II	EAAG1_10187	468.965	420.551	181.32	266.68	130.221	227.065	-0.779718	8.14307	0.0355749	0.216617
cytochrome bd ubiquinol oxidase subunit I	EAAG1_10192	835.402	660.755	402.961	470.679	218.472	330.662	-0.89736	8.92694	0.0187647	0.140869
DNA gyrase subunit B	EAAG1_10197	2989.88	2557.38	1850.57	1635.26	1260.66	1172.95	-0.86249	10.9004	0.0147154	0.117659
intradiol ring-cleavage dioxygenase	EAAG1_10202	83.5705	100.668	89.2464	66.9103	95.8249	87.4707	-0.126318	6.45298	0.57554	0.875182
response regulator receiver protein	EAAG1_10207	54.9047	60.8931	63.8001	66.5257	62.7963	85.0274	0.253719	6.04249	0.26645	0.641728
hypothetical protein	EAAG1_10212	55.6631	56.229	58.2683	67.2948	48.7013	76.5572	0.175386	5.92311	0.465092	0.813151
hypothetical protein	EAAG1_10217	51.2647	41.4591	42.9022	51.7209	36.6049	44.1426	-0.0368495	5.48909	0.891738	0.977385
hypothetical protein	EAAG1_10222	135.897	112.199	102.769	206.499	91.3019	144.318	0.331831	7.04779	0.235853	0.609214
DNA-cytosine methyltransferase	EAAG1_10227	134.38	109.867	108.423	128.629	85.8322	131.776	-0.0280573	6.86671	0.910555	0.982813
hypothetical protein	EAAG1_10232	44.8945	57.9132	53.1053	54.9895	44.4939	41.5364	-0.147456	5.63697	0.547484	0.859862
major facilitator superfamily MFS_1	EAAG1_10237	65.0667	82.1409	92.0738	51.9132	101.4	60.1055	-0.16151	6.24473	0.553877	0.862466
NodT family RND efflux system outer membrane	EAAG1_10242	91.4574	114.79	128.952	75.5625	139.582	90.5655	-0.130511	6.74404	0.616752	0.892909
RND family efflux transporter MFP subunit	EAAG1_10247	221.591	264.432	263.683	134.59	310.931	159.793	-0.307289	7.8217	0.322809	0.699514
COG0845 Membrane-fusion protein	EAAG1_10252	66.5834	89.6554	89.861	70.3712	102.872	88.7738	0.0919006	6.40965	0.700815	0.917653
hypothetical protein	EAAG1_10257	40.6477	52.99	57.6537	30.7634	65.6364	38.9301	-0.15564	5.5897	0.597639	0.885054
UspA domain-containing protein	EAAG1_10262	201.722	194.599	160.176	106.903	115.705	109.135	-0.745551	7.21289	0.000734126	0.0128857
hypothetical protein	EAAG1_10267	37.6143	40.034	30.8552	17.1121	24.4033	22.8043	-0.747583	4.86474	0.0051317	0.0548274
LytTR family two component transcriptional	EAAG1_10272	94.0358	90.0441	81.6248	126.707	83.9388	128.355	0.349678	6.65797	0.137924	0.468991
signal transduction histidine kinase LytS	EAAG1_10277	70.8302	89.6554	87.5254	91.9055	82.9921	100.665	0.150484	6.45162	0.491505	0.833727
hypothetical protein	EAAG1_10282	74.4703	82.0114	73.6344	93.0591	68.0557	100.665	0.183681	6.36123	0.417542	0.779364
Vgr family protein	EAAG1_10287	168.506	194.469	194.105	150.74	216.263	192.045	0.00589609	7.54183	0.982625	1
COG3501 Uncharacterized protein conserved in	EAAG1_10292	33.5192	42.1069	46.3442	23.2648	49.7532	25.5734	-0.300052	5.21546	0.344596	0.716617
hypothetical protein	EAAG1_10297	130.892	166.225	177.755	132.667	204.167	153.766	0.0480332	7.33319	0.847304	0.959792
hypothetical protein	EAAG1_10302	20.4755	18.7862	23.2336	20.7653	23.3514	20.6867	0.054379	4.42684	0.845147	0.958739
COG0264 Translation elongation factor Ts	EAAG1_10307	52.6297	48.5849	31.5927	157.47	33.0286	86.1676	1.05653	6.09279	0.0108224	0.0951014
COG2514 Predicted ring-cleavage extradiol	EAAG1_10312	168.809	147.439	93.7948	59.2195	67.6349	54.8931	-1.17177	6.62865	4.17147e-06	0.000138523
hypothetical protein	EAAG1_10317	204.907	220.64	128.461	125.937	88.4618	119.397	-0.732012	7.21174	0.00504059	0.0543263
superoxide dismutase	EAAG1_10322	389.945	299.931	167.06	87.6756	76.8913	61.7344	-1.92077	7.49869	3.90985e-10	2.66883e-08
hypothetical protein	EAAG1_10327	617.603	685.501	450.78	106.134	89.3033	109.786	-2.52301	8.42438	3.34463e-16	5.87062e-14
[truncated: 1,688 more rows]
[truncated: 1 more columns]
