# Supplementary material for: Elizabethkingia anophelis: Physiologic and Transcriptomic Responses to Iron Stress
Source: Front Microbiol. 2020 May 7;11:804. doi: 10.3389/fmicb.2020.00804 (PMC7221216; doi:10.3389/fmicb.2020.00804)
Supplement: Supplementary file 3 [file Table_3.xlsx]

## Sheet: Upregulated FDR < 0.05
Table S3 The upregulated differentially expressed genes in E. anophelis under the low iron condition
Annotated Function	Gene name	IronMinusA	IronMinusB	IronMinusC	IronPlusA	IronPlusB	IronPlusC	logFC	logCPM	PValue	FDR
chaperone protein HtpG; heat shock protein	EAAG1_05702	354.606	269.355	279.049	3664.11	1461.04	2625.59	3.10145	10.4941	1.17603e-13	1.39833e-11
hypothetical protein; opcity protein, virulence factor	EAAG1_09677	292.724	360.176	161.283	4430.88	729.994	1719.44	3.07894	10.3244	9.50018e-08	4.37721e-06
hypothetical protein	EAAG1_09672	1151.33	1195.06	240.695	11455.5	2906.51	7270.33	3.06378	11.9789	4.80464e-07	1.8642e-05
quinol:cytochrome c oxidoreductase iron-sulfur	EAAG1_05697	814.926	624.737	559.327	7598.36	3684.47	5009.61	3.02684	11.5739	6.63961e-14	8.43918e-12
cytochrome c oxidase subunit CcoN	EAAG1_18235	446.822	430.527	283.228	4741.59	1848.23	2810.63	3.01784	10.7815	2.40787e-12	2.21885e-10
hypothetical protein	EAAG1_17456	99.0409	117.899	58.5142	1338.97	115.074	589.165	2.89059	8.59332	4.2195e-06	0.000138867
cytochrome c class i	EAAG1_18230	162.288	145.237	92.5655	942.512	495.639	897.348	2.54526	8.83278	1.73902e-11	1.36384e-09
quinol:cytochrome c oxidoreductase	EAAG1_05677	524.629	393.344	322.32	3008.08	1948.26	2243.61	2.53731	10.4582	1.65462e-11	1.34319e-09
hypothetical protein	EAAG1_11612	0.151671	1.03648	0	1.73044	0.315559	5.2124	2.52447	0.655708	0.00251999	0.0331739
succinate dehydrogenase (or fumarate reductase)	EAAG1_03478	137.11	97.8177	85.3127	942.128	334.809	555.61	2.51644	8.48689	1.8883e-10	1.31326e-08
NADH-ubiquinone oxidoreductase chain N	EAAG1_08891	320.328	239.038	221.887	1965.59	607.452	1331.93	2.32133	9.60917	8.31909e-08	3.88154e-06
NADH dehydrogenase subunit f	EAAG1_08846	355.819	272.853	250.16	2169.97	669.933	1482.28	2.29798	9.75955	1.20649e-07	5.29417e-06
quinol:cytochrome c oxidoreductase	EAAG1_05692	532.212	376.112	333.137	2290.72	2012.32	1672.2	2.267	10.2323	5.14876e-10	3.32953e-08
Chaperone protein DnaK	EAAG1_09036	2655.6	1884.45	1323.94	14763.5	4253.85	7715.66	2.18866	12.4075	3.46772e-06	0.000119278
fumarate hydratase	EAAG1_06357	219.467	230.357	245.489	1411.27	666.251	972.602	2.13284	9.28605	5.96932e-09	3.43795e-07
glycerol-3-phosphate dehydrogenase	EAAG1_04777	588.482	378.574	473.891	3327.83	818.561	1968.66	2.08525	10.2984	8.31497e-06	0.000253297
quinol:cytochrome c oxidoreductase monoheme	EAAG1_05682	187.616	136.945	116.168	690.06	637.009	479.541	2.03553	8.5497	5.00737e-10	3.29592e-08
quinol:cytochrome c oxidoreductase membrane	EAAG1_05687	118.303	95.356	87.5254	474.909	408.755	303.46	1.97891	7.95544	1.26478e-12	1.25999e-10
hypothetical protein	EAAG1_02273	173.208	128.394	93.426	865.027	181.447	471.071	1.94141	8.31599	2.26422e-05	0.000613671
hypothetical protein	EAAG1_06377	37.1593	46.7711	49.0486	197.078	113.391	185.366	1.89578	6.71282	5.4677e-13	5.92763e-11
hypothetical protein	EAAG1_08851	134.987	118.936	115.307	681.216	231.305	454.457	1.88784	8.17676	1.50263e-07	6.51611e-06
MIP family channel protein	EAAG1_04767	322.3	221.936	190.54	1401.27	383.72	917.709	1.87888	9.16208	2.15402e-05	0.000588126
NADH dehydrogenase subunit d	EAAG1_08836	205.665	164.8	174.559	888.292	410.964	621.905	1.8173	8.68328	2.77279e-07	1.12313e-05
hypothetical protein	EAAG1_01250	286.657	323.381	190.909	1324.94	126.75	1329.49	1.79574	9.22144	0.00318785	0.0402411
hypothetical protein	EAAG1_06957	67.4934	38.6088	51.0155	289.368	67.9505	183.086	1.78107	6.86063	9.47412e-06	0.000286243
acyl carrier protein	EAAG1_03588	1990.22	1279.4	1829.8	9945.79	1127.7	5743.58	1.72149	11.8347	0.00262338	0.03429
NADH-ubiquinone oxidoreductase chain L	EAAG1_08881	416.184	346.702	324.287	1637.76	744.194	1096.56	1.67776	9.57175	7.73334e-06	0.000239539
Regulatory protein, MarR	EAAG1_10727	21.5372	20.7296	19.5457	89.9828	36.9205	70.6932	1.67232	5.43599	1.98327e-07	8.21385e-06
protease do	EAAG1_08047	1555.23	1132.09	757.857	5711.02	1426.22	3824.44	1.66979	11.2295	0.000490708	0.00904374
NADH-ubiquinone oxidoreductase chain C	EAAG1_08831	55.8148	40.9409	50.6467	215.728	98.7701	149.857	1.65377	6.67273	7.43068e-09	4.14992e-07
hypothetical protein	EAAG1_04762	360.673	220.381	237.499	1297.44	460.086	787.725	1.63651	9.13095	5.65283e-05	0.00139841
50S ribosomal protein l35p	EAAG1_04392	3274.26	2760.79	3011.14	11069.6	3691.84	13030.5	1.61927	12.584	0.000252579	0.00505982
hypothetical protein	EAAG1_06512	73.1052	54.2856	41.55	267.064	74.2617	176.407	1.61469	6.83838	1.68648e-05	0.000470937
NADH-ubiquinone oxidoreductase chain M	EAAG1_08886	315.171	260.027	231.106	1052.68	542.657	747.491	1.53869	9.036	1.20867e-05	0.000356412
heat shock protein 90	EAAG1_01726	2007.36	1049.18	808.135	5355.51	2342.08	2755.73	1.43554	11.2206	0.00119433	0.0187079
aspartate-semialdehyde dehydrogenase	EAAG1_06867	627.006	454.366	412.304	2206.69	511.206	1248.53	1.40885	9.82971	0.00237908	0.0316581
succinate dehydrogenase flavoprotein subunit	EAAG1_03483	732.417	584.963	512.614	1864.07	1441.16	1517.79	1.39808	10.115	5.16657e-05	0.00130438
hypothetical protein	EAAG1_13493	47.4729	59.3384	41.6729	135.359	40.602	210.777	1.37947	6.47984	0.000975649	0.0159126
hypothetical protein	EAAG1_00180	5.46014	6.08931	7.74452	19.9962	10.0979	20.5238	1.37488	3.55914	7.83111e-05	0.00182693
Ribosome recycling factor	EAAG1_08696	303.796	205.611	261.347	1129.21	221.838	632.819	1.36367	8.84257	0.003657	0.0430249
cytochrome c oxidase accessory protein ccog	EAAG1_06517	453.343	342.167	309.535	1234.19	526.669	1076.85	1.36048	9.36016	0.000384203	0.00749298
aconitate hydratase	EAAG1_06652	2238.96	1585.03	1205.44	5065.57	3540.47	4297.14	1.35926	11.5454	0.000241611	0.00489329
S23 ribosomal protein	EAAG1_10737	56.7248	40.5522	28.0278	106.903	64.3741	141.875	1.32117	6.1935	3.37323e-05	0.000907572
ClpB protein	EAAG1_11912	1048.65	945.657	690.369	3292.26	1652.16	1661.78	1.29902	10.5967	0.000828088	0.0140015
tonb family protein	EAAG1_01868	162.591	235.281	125.265	610.268	211.635	463.415	1.29632	8.23581	0.000643232	0.0115095
Glycerol kinase	EAAG1_04772	978.124	694.052	574.939	2557.78	1280.33	1603.14	1.27582	10.3236	0.000911219	0.0151295
DinB family protein	EAAG1_03858	127.403	113.494	110.636	378.774	154.309	313.07	1.26632	7.64158	3.56416e-05	0.000951991
hypothetical protein	EAAG1_01561	7.7352	9.58743	19.1769	32.3015	18.1973	36.9755	1.25116	4.37957	0.00103183	0.0163937
NADH dehydrogenase subunit g	EAAG1_08856	267.244	207.296	184.27	718.901	399.393	443.217	1.24481	8.53202	0.000177333	0.0038003
COG0346 Lactoylglutathione lyase and related lyases	EAAG1_00130	45.0462	44.439	43.1481	158.624	48.9117	107.017	1.2429	6.2206	0.000215847	0.00444476
NADH-ubiquinone oxidoreductase chain J	EAAG1_08871	60.3649	50.1397	49.6633	176.889	93.09	107.343	1.23443	6.4869	3.49486e-06	0.000119278
cytochrome c class i	EAAG1_06522	580.595	413.166	396.938	1462.03	715.794	997.035	1.19078	9.57178	0.00132801	0.0202274
Type III effector HopPmaJ	EAAG1_08281	65.825	51.6944	53.3512	192.079	66.2675	126.238	1.16835	6.53341	0.000264205	0.00526411
hypothetical protein	EAAG1_14646	130.74	141.479	115.553	452.606	101.295	315.513	1.16394	7.7111	0.00347138	0.0418154
phenylacetate-CoA oxygenase, PaaH subunit	EAAG1_11872	44.8945	51.3057	58.2683	178.235	57.9577	108.646	1.15541	6.37986	0.000459011	0.00863221
hypothetical protein	EAAG1_03488	94.7941	70.7397	71.1759	194.001	158.306	168.263	1.13699	6.98177	6.03078e-07	2.2917e-05
NADH-ubiquinone oxidoreductase chain K	EAAG1_08876	33.3675	25.1346	24.8316	81.3306	47.4391	54.7302	1.13657	5.47916	4.78195e-05	0.00122405
ycei family protein	EAAG1_12482	273.31	172.703	198.407	764.277	270.75	366.334	1.1204	8.41367	0.00332062	0.0410731
hypothetical protein	EAAG1_10167	12.892	19.0453	26.1839	44.2223	25.5603	57.0107	1.1186	4.95302	0.00137031	0.0206162
hypothetical protein	EAAG1_13203	18.3521	30.4466	44.0086	65.5644	45.0198	90.4026	1.11042	5.61891	0.000993486	0.0161321
peptidase m56 blar1	EAAG1_10987	188.83	169.982	178.001	544.319	233.198	381.972	1.11035	8.14366	0.000465061	0.00869948
cytochrome c oxidase subunit CcoN	EAAG1_06532	1489.25	1041.53	896.029	3386.47	1680.25	2278.15	1.09983	10.8101	0.00399258	0.0458462
hypothetical protein	EAAG1_14431	109.809	85.7686	121.945	376.659	97.6131	206.867	1.09982	7.37913	0.00328488	0.0407756
hypothetical protein	EAAG1_10112	67.0384	76.6994	75.6013	169.968	134.323	163.051	1.08976	6.84089	7.23528e-07	2.66692e-05
phosphopantetheine adenylyltransferase	EAAG1_05267	99.9509	81.6227	78.7974	263.988	74.7876	215.5	1.08873	7.08551	0.00214315	0.0289365
hypothetical protein	EAAG1_17125	8.94856	16.5837	22.3731	29.4175	26.8226	45.9343	1.08644	4.65719	0.0020999	0.0284567
hypothetical protein	EAAG1_03498	23.3573	25.2642	28.1507	69.6021	34.1856	58.6396	1.07552	5.32164	0.000300974	0.00593257
hypothetical protein	EAAG1_18546	8.94856	8.16227	9.46553	24.0339	9.46678	22.9672	1.07488	3.80282	0.00306745	0.0389883
hypothetical protein	EAAG1_05447	16.5321	15.1585	14.0139	47.1064	18.618	30.6229	1.06869	4.57119	0.0016225	0.0232705
glutamyl-tRNA reductase	EAAG1_05932	153.036	143.423	155.751	410.691	220.576	316.979	1.06743	7.86749	9.34771e-05	0.00216702
porphobilinogen deaminase	EAAG1_05927	112.085	89.9145	108.546	246.876	202.168	194.651	1.05116	7.31499	4.15885e-06	0.000138523
tRNA-Arg	EAAG1_t15390	19.1105	22.9321	21.0208	49.7982	24.2981	56.6849	1.0465	5.0195	0.00125836	0.0194887
Pantothenate kinase type III, CoaX-like protein	EAAG1_05952	203.239	143.682	148.99	456.451	197.751	353.466	1.02234	7.96973	0.00134262	0.0203658
DinB family protein	EAAG1_02538	37.0076	71.2579	53.2282	70.3712	76.3654	177.059	1.0023	6.34157	0.00393149	0.0454278
HxlR family transcriptional regulator	EAAG1_14681	68.1001	66.3346	73.3886	211.114	58.2733	146.762	0.999537	6.7011	0.00445935	0.0498095
NADH dehydrogenase subunit h	EAAG1_08861	283.776	215.847	203.816	538.166	439.995	404.124	0.974563	8.44215	0.00095327	0.0156864
hypothetical protein	EAAG1_12873	93.7324	96.2629	82.1165	264.757	80.8884	186.506	0.966013	7.06721	0.00395211	0.0455233
hypothetical protein	EAAG1_03113	65.37	67.5007	72.7739	189.002	72.5787	139.758	0.962118	6.66188	0.00130137	0.019904
NADH dehydrogenase subunit i	EAAG1_08866	127.707	113.883	105.596	298.212	194.279	182.108	0.957656	7.41327	0.000159335	0.00347519
hypothetical protein	EAAG1_03493	317.598	256.917	221.395	639.685	454.3	435.073	0.941876	8.59866	0.0028888	0.0372311
hypothetical protein	EAAG1_12047	69.1618	82.1409	85.0668	150.356	95.8249	201.166	0.918497	6.83435	0.000658745	0.0117301
hypothetical protein	EAAG1_02703	24.1156	29.6692	34.666	59.604	33.6597	73.951	0.913899	5.41845	0.00321994	0.0405075
hypothetical protein	EAAG1_18706	66.8867	66.7233	79.0433	154.778	104.135	141.061	0.909243	6.67635	9.77226e-05	0.00225128
hydroxyacylglutathione hydrolase	EAAG1_03863	99.0409	98.4655	110.267	263.411	118.335	191.719	0.896066	7.19957	0.00119779	0.0187079
hypothetical protein	EAAG1_17636	44.1361	52.2126	59.1288	98.8273	63.743	124.283	0.880561	6.20735	0.000941347	0.0155597
appr-1-p processing domain-containing protein	EAAG1_13966	42.1644	52.083	64.5377	100.75	74.3668	114.184	0.862444	6.22643	0.000588109	0.0106787
hypothetical protein	EAAG1_05602	57.1798	57.6541	64.5377	138.435	71.2112	117.116	0.862198	6.4008	0.000820273	0.0139333
phosphoesterase HXTX	EAAG1_03103	49.1413	42.1069	25.4463	85.9451	50.4895	75.2541	0.857963	5.778	0.00361979	0.0427646
putative 5-carboxymethyl-2-hydroxymuconate	EAAG1_01461	33.8225	41.3296	50.2779	95.7509	56.8007	74.1139	0.849274	5.87903	0.00136475	0.0206162
efflux transporter, RND family, MFP subunit	EAAG1_00115	100.406	115.567	120.839	224.38	169.771	212.243	0.847074	7.29826	0.000204753	0.00424
peptidase M12A astacin	EAAG1_14988	120.881	138.37	112.48	208.229	171.664	284.402	0.836929	7.43351	0.000833091	0.0140218
peptidase M56 BlaR1	EAAG1_14341	149.699	167.391	217.092	315.709	262.02	375.619	0.835047	7.95495	0.00182907	0.0257327
hypothetical protein	EAAG1_12467	29.7274	32.2604	33.1908	69.0253	36.6049	62.5489	0.816277	5.46087	0.00357603	0.0423871
phenylacetic acid degradation protein paaI	EAAG1_11842	57.0281	63.0956	83.2229	138.243	90.1448	129.821	0.814138	6.55111	0.00100957	0.0162501
NADH dehydrogenase subunit A	EAAG1_08821	33.2159	25.5233	30.4864	53.8359	47.7547	54.5674	0.806725	5.36148	0.00109731	0.0173592
membrane copper tolerance protein	EAAG1_06507	197.627	180.218	152.063	346.28	261.809	312.093	0.795908	7.91807	0.00175254	0.024893
AraC family transcriptional regulator	EAAG1_12542	109.203	116.863	122.191	272.832	140.74	189.764	0.791186	7.31054	0.00236695	0.0316108
hypothetical protein	EAAG1_06402	27.604	33.1673	38.4768	67.4871	44.5991	58.3138	0.774923	5.49603	0.00298302	0.0383115
OmpW family protein	EAAG1_03703	173.511	152.362	118.381	265.911	260.547	225.925	0.76043	7.64146	0.00176609	0.0249418
AraC family transcriptional regulator	EAAG1_10127	97.8275	101.445	98.9578	225.342	112.655	167.611	0.759697	7.0673	0.0032855	0.0407756
LytTR family two component transcriptional	EAAG1_16800	47.4729	50.3988	69.8236	91.521	78.8899	113.696	0.75837	6.23878	0.00198552	0.0272068
hypothetical protein	EAAG1_04482	57.1798	68.0189	79.535	115.17	92.9848	137.803	0.754706	6.52344	0.00146122	0.0212887
Resolvase domain-containing protein	EAAG1_05512	129.223	107.923	94.5323	237.839	155.781	156.698	0.729805	7.20134	0.00327706	0.0407756
hypothetical protein	EAAG1_10967	88.4239	107.794	124.527	198.231	133.376	198.56	0.723265	7.14983	0.00302487	0.0385801
hypothetical protein	EAAG1_08142	102.378	109.737	119.979	184.58	152.31	210.451	0.719776	7.19754	0.00145233	0.0212432
hypothetical protein	EAAG1_05152	68.7068	62.9661	60.9727	120.938	72.1579	124.12	0.717311	6.41174	0.00382589	0.0445374
hypothetical protein	EAAG1_12402	46.5629	48.8441	51.7531	85.9451	67.0038	83.8871	0.683938	6.00468	0.00222901	0.0299858
hypothetical protein	EAAG1_03663	106.928	123.211	150.219	219.573	184.287	203.284	0.67367	7.36466	0.00372507	0.0435893
COG0606 Predicted ATPase with chaperone activity	EAAG1_05427	131.195	131.115	130.059	225.149	183.656	214.36	0.666742	7.40486	0.00273561	0.0353805
hypothetical protein	EAAG1_11252	60.5166	76.4403	67.8568	115.939	87.0944	118.582	0.64879	6.45851	0.00422628	0.0477855
Membrane fusion efflux protein	EAAG1_05037	82.3571	101.316	102.4	170.737	136.637	140.409	0.644963	6.937	0.0033811	0.0413627
hypothetical protein	EAAG1_13851	134.532	136.815	140.139	233.225	204.272	206.053	0.644739	7.45998	0.00339824	0.0413627
