# Supplementary material for: Elizabethkingia anophelis: Physiologic and Transcriptomic Responses to Iron Stress
Source: Front Microbiol. 2020 May 7;11:804. doi: 10.3389/fmicb.2020.00804 (PMC7221216; doi:10.3389/fmicb.2020.00804)
Supplement: Supplementary file 4 [file Data_Sheet_1.zip]

Archive with 4 entries (4 files):
- Figure S1.docx
- Figure S2.docx
- Figure S3.docx
- Figure S4.docx
